# Supplementary material for: Carbon stocks and accumulation rates in Red Sea seagrass meadows
Source: Sci Rep. 2018 Oct 9;8:15037. doi: 10.1038/s41598-018-33182-8 (PMC6177483; doi:10.1038/s41598-018-33182-8)
Supplement: Supplementary file 2 — Supporting Dataset [file 41598_2018_33182_MOESM2_ESM.xlsx]

## Sheet: Dataset Red Sea seagrass
					DBD	Organic carbon	δ13C	Sediment grain size (mm)
core ID	Seagrass species	Study site	upper cm decomp	lower cm decomp	(g cm-3)	(%)	(per mil)	<0.063	>0.63<0.125	>0.125<0.25	>0.25<0.5	>0.5<1
T1	Halophila stipulacea	Thuwal Island	0	1.0917	0.91552	0.214667	-14.6204	27.2421	43.0307	23.1696	4.66173	1.89595
T1	Halophila stipulacea	Thuwal Island	1.0917	2.1834	1.33738	0.185303	-15.535	27.1687	42.8132	23.6138	4.41483	1.98948
T1	Halophila stipulacea	Thuwal Island	2.1834	3.2751	1.29021	0.191451	-14.7842	24.8284	42.3101	24.8539	4.59876	3.40886
T1	Halophila stipulacea	Thuwal Island	3.2751	4.3668	1.09382	0.154657	-14.8601	26.4274	43.1123	21.875	3.57114	5.01407
T1	Halophila stipulacea	Thuwal Island	4.3668	5.4585	1.30653	0.161231	-15.7106	24.1774	42.9305	23.1978	4.22762	5.46671
T1	Halophila stipulacea	Thuwal Island	5.4585	6.5502	1.12912	0.145946	-15.2775	26.3841	43.346	22.6551	3.8162	3.79862
T1	Halophila stipulacea	Thuwal Island	6.5502	7.6419	1.2021	0.155393	-15.5636	25.239	44.1804	22.9677	3.29924	4.31373
T1	Halophila stipulacea	Thuwal Island	7.6419	8.7336	1.27657	0.182582	-15.3039	27.7134	43.0738	22.3059	3.3617	3.54515
T1	Halophila stipulacea	Thuwal Island	8.7336	9.8253	1.2555	0.167739	-15.458	28.4482	45.9387	21.8309	2.21	1.57219
T1	Halophila stipulacea	Thuwal Island	9.8253	10.917	1.19468	0.162107	-15.5222	27.8924	43.8486	21.7681	3.10853	3.38235
T1	Halophila stipulacea	Thuwal Island	10.917	12.0087	1.19795	0.160177	-15.4709	28.1553	44.5464	22.7543	2.86832	1.67566
T1	Halophila stipulacea	Thuwal Island	12.0087	13.1004	1.0416	0.159023	-15.022	29.9355	43.5656	22.0307	2.96286	1.5054
T1	Halophila stipulacea	Thuwal Island	13.1004	14.1921	1.4694	0.163603	-15.3041	31.2525	44.0387	21.4835	3.21279	0.012573
T1	Halophila stipulacea	Thuwal Island	14.1921	15.2838	1.12052	0.177976	-15.2814	28.9383	46.2441	22.5083	1.86738	0.441943
T1	Halophila stipulacea	Thuwal Island	15.2838	16.3755	1.38188	0.173639	-15.4354	30.1717	41.8436	23.0204	3.73851	1.22571
T1	Halophila stipulacea	Thuwal Island	16.3755	17.4672	1.28458	0.144375	-15.7965	34.2498	45.0239	19.2766	0.991694	0.458025
T1	Halophila stipulacea	Thuwal Island	17.4672	18.5589	1.40384	0.170495	-15.2913	37.6828	37.1467	19.4696	4.08646	1.61432
T1	Halophila stipulacea	Thuwal Island	18.5589	19.6506	1.40028	0.150204	-16.053	35.8511	40.7645	19.8854	2.60941	0.889566
T1	Halophila stipulacea	Thuwal Island	19.6506	20.7423	1.20299	0.140069	-15.3604	34.9781	42.8951	19.2023	2.04498	0.879499
T1	Halophila stipulacea	Thuwal Island	20.7423	21.834	1.38188	0.48531	-28.6287	30.9703	39.729	19.8846	4.49126	4.92481
T1	Halophila stipulacea	Thuwal Island	21.834	22.9257	1.27746
T1	Halophila stipulacea	Thuwal Island	22.9257	24.0174	1.36082	0.154705	-15.6149	30.806	42.9947	21.8102	2.83853	1.55065
T1	Halophila stipulacea	Thuwal Island	24.0174	25.1091	1.23741
T1	Halophila stipulacea	Thuwal Island	25.1091	26.2008	1.40769	0.158009	-16.0569	37.1417	40.6863	19.1676	2.04319	0.961157
T1	Halophila stipulacea	Thuwal Island	26.2008	27.2925	1.30653
T1	Halophila stipulacea	Thuwal Island	27.2925	28.3842	1.31454	0.143027	-16.2681	39.397	38.3133	19.1785	2.25833	0.852936
T1	Halophila stipulacea	Thuwal Island	28.3842	29.4759	1.18371
T1	Halophila stipulacea	Thuwal Island	29.4759	30.5676	1.43973	0.143004	-15.9721	40.0688	35.3271	19.4186	3.74374	1.44176
T1	Halophila stipulacea	Thuwal Island	30.5676	31.6593	1.12141
T1	Halophila stipulacea	Thuwal Island	31.6593	32.751	1.24245	0.176476	-16.0382	37.317	35.9256	20.8271	3.78657	2.14378
T1	Halophila stipulacea	Thuwal Island	32.751	33.8427	1.39138
T1	Halophila stipulacea	Thuwal Island	33.8427	34.9344	1.31454	0.114946	-16.5266	30.3597	44.8856	22.3025	1.29199	1.16013
T1	Halophila stipulacea	Thuwal Island	34.9344	36.0261	1.26737
T1	Halophila stipulacea	Thuwal Island	36.0261	37.1178	1.19795	0.195021	-16.4023	40.989	31.1289	19.4262	5.26474	3.19118
T1	Halophila stipulacea	Thuwal Island	37.1178	38.2095	1.33175
T1	Halophila stipulacea	Thuwal Island	38.2095	39.3012	1.52636	0.155577	-16.8903	32.6138	41.3922	22.262	2.56815	1.16382
T1	Halophila stipulacea	Thuwal Island	39.3012	40.3929	1.18578
T1	Halophila stipulacea	Thuwal Island	40.3929	41.4846	1.53704	0.107813	-17.4027	37.6838	37.5811	20.4328	3.13856	1.16374
T1	Halophila stipulacea	Thuwal Island	41.4846	42.5763	1.21604
T1	Halophila stipulacea	Thuwal Island	42.5763	43.668	1.38752	0.110219	-17.4372	33.8043	40.5609	22.0026	2.66879	0.963376
T1	Halophila stipulacea	Thuwal Island	43.668	44.7597	1.32967
T1	Halophila stipulacea	Thuwal Island	44.7597	45.8514	1.27953	0.106085	-18.0164	37.2693	36.5104	21.1579	3.82465	1.23785
T1	Halophila stipulacea	Thuwal Island	45.8514	46.9431	1.45664
T1	Halophila stipulacea	Thuwal Island	46.9431	48.0348	1.60557	0.112856	-18.3716	35.1726	38.6185	21.8753	3.16807	1.16555
T1	Halophila stipulacea	Thuwal Island	48.0348	49.1265	1.30178
T1	Halophila stipulacea	Thuwal Island	49.1265	50.2182	1.27449	0.120035	-18.0736	34.1727	41.2689	22.0594	1.96282	0.536208
T1	Halophila stipulacea	Thuwal Island	50.2182	51.3099	1.3712
T1	Halophila stipulacea	Thuwal Island	51.3099	52.4016	1.50411	0.13286	-17.9898	39.3868	35.3355	20.4621	3.37894	1.4366
T1	Halophila stipulacea	Thuwal Island	52.4016	53.4933	1.22851
T1	Halophila stipulacea	Thuwal Island	53.4933	54.585	1.27123	0.101463	-19.446	40.3126	36.5189	19.4141	2.82793	0.926453
T1	Halophila stipulacea	Thuwal Island	54.585	55.6767	1.25432
T1	Halophila stipulacea	Thuwal Island	55.6767	56.7684	1.25521	0.141171	-18.3055	36.6096	37.3985	21.1916	3.16491	1.63547
T1	Halophila stipulacea	Thuwal Island	56.7684	57.8601	1.17748
T1	Halophila stipulacea	Thuwal Island	57.8601	58.9518	1.27686	0.108889	-18.9429	49.0719	29.4416	16.9281	3.31845	1.23994
T1	Halophila stipulacea	Thuwal Island	58.9518	60.0435	1.26559
T1	Halophila stipulacea	Thuwal Island	60.0435	61.1352	1.44537	0.126054	-19.0987	50.3809	26.4364	16.7492	4.99947	1.43408
T1	Halophila stipulacea	Thuwal Island	61.1352	62.2269	1.24898
T1	Halophila stipulacea	Thuwal Island	62.2269	63.3186	1.27894	0.129521	-19.5368	39.6006	35.9058	20.3707	3.00564	1.11732
T1	Halophila stipulacea	Thuwal Island	63.3186	64.4103	1.35192
T1	Halophila stipulacea	Thuwal Island	64.4103	65.502	1.48631	0.202373	-18.9824	40.2565	35.2189	20.0234	3.28978	1.21141
T1	Halophila stipulacea	Thuwal Island	65.502	66.5937	1.54653
T1	Halophila stipulacea	Thuwal Island	66.5937	67.6854	1.39227	0.239711	-19.1599	41.228	35.9958	19.7728	2.45942	0.543958
T1	Halophila stipulacea	Thuwal Island	67.6854	68.7771	1.17659
T1	Halophila stipulacea	Thuwal Island	68.7771	69.8688	1.33798	0.253604	-20.4469	49.837	28.959	16.9821	3.2787	0.943199
T1	Halophila stipulacea	Thuwal Island	69.8688	70.9605	1.25758
T1	Halophila stipulacea	Thuwal Island	70.9605	72.0522	1.36438	0.25599	-18.7762	52.056	30.0251	14.8463	2.36111	0.711514
T1	Halophila stipulacea	Thuwal Island	72.0522	73.1439	1.28339
T1	Halophila stipulacea	Thuwal Island	73.1439	74.2356	1.41719	0.313516	-22.1523	58.2695	28.5676	11.5726	1.22348	0.36681
T1	Halophila stipulacea	Thuwal Island	74.2356	75.3273	1.3359
T1	Halophila stipulacea	Thuwal Island	75.3273	76.419	1.35785	0.405461	-21.7438	54.2582	25.8904	15.1993	3.85645	0.795685
T1	Halophila stipulacea	Thuwal Island	76.419	77.5107	1.4338
T1	Halophila stipulacea	Thuwal Island	77.5107	78.6024	1.32344	0.318341	-22.8414	45.9997	31.7344	18.1971	3.30979	0.758911
T1	Halophila stipulacea	Thuwal Island	78.6024	79.6941	1.48661
T1	Halophila stipulacea	Thuwal Island	79.6941	80.7858	1.44062	0.267806	-21.8984	62.2011	25.5056	10.5289	1.39149	0.372889
T1	Halophila stipulacea	Thuwal Island	80.7858	81.8775	1.37684
T1	Halophila stipulacea	Thuwal Island	81.8775	82.9692	1.35073	0.267114	-21.7897	72.799	18.7471	6.94184	1.3511	0.160913
T1	Halophila stipulacea	Thuwal Island	82.9692	84.0609	1.30445
T1	Halophila stipulacea	Thuwal Island	84.0609	85.1526	1.45516	0.274302	-20.6898	74.6883	17.6253	6.48348	1.0987	0.104221
T1	Halophila stipulacea	Thuwal Island	85.1526	86.2443	1.28131
T1	Halophila stipulacea	Thuwal Island	86.2443	87.336	1.33234	0.243257	-21.7914	70.7112	19.5854	8.2805	1.17651	0.246338
T1	Halophila stipulacea	Thuwal Island	87.336	88.4277	1.50945
T1	Halophila stipulacea	Thuwal Island	88.4277	89.5194	1.19379	0.305214	-22.2276	76.3122	17.3017	5.74821	0.520233	0.117677
T1	Halophila stipulacea	Thuwal Island	89.5194	90.6111	1.30861
T1	Halophila stipulacea	Thuwal Island	90.6111	91.7028	1.60765	0.289829	-21.5921	80.9846	13.084	5.04581	0.84395	0.04158
T1	Halophila stipulacea	Thuwal Island	91.7028	92.7945	1.27419
T1	Halophila stipulacea	Thuwal Island	92.7945	93.8862	1.20803	0.310292	-21.8466	99.5046	7.61438e-07	0.495442	0	0
T1	Halophila stipulacea	Thuwal Island	93.8862	94.9779	1.09975
T1	Halophila stipulacea	Thuwal Island	94.9779	96.0696	1.22999	0.339254	-21.4232	85.7847	10.7533	2.94812	0.507936	0.005929
T1	Halophila stipulacea	Thuwal Island	96.0696	97.1613	1.12259
T1	Halophila stipulacea	Thuwal Island	97.1613	98.253	1.3	0.321226	-22.5394	91.4765	6.39894	2.04985	0.074673	0
T1	Halophila stipulacea	Thuwal Island	98.253	99.3447	1.1665
T1	Halophila stipulacea	Thuwal Island	99.3447	100.436	1.12556	0.373611	-21.4705	95.5528	3.56571	0.881475	0	0
T1	Halophila stipulacea	Thuwal Island	100.436	101.528	1.06059
T1	Halophila stipulacea	Thuwal Island	101.528	102.62	0.99117	0.341279	-21.4123	90.7629	6.62231	2.1766	0.431474	0.006726
T1	Halophila stipulacea	Thuwal Island	102.62	103.711	1.11755
T1	Halophila stipulacea	Thuwal Island	103.711	104.803	1.32522	0.378633	-22.1022	83.9583	11.6901	3.90579	0.445806	0
T1	Halophila stipulacea	Thuwal Island	104.803	105.895	1.26559
T1	Halophila stipulacea	Thuwal Island	105.895	106.987	1.08403	0.340242	-21.7874	93.493	4.6137	1.82623	0.067054	0
T1	Halophila stipulacea	Thuwal Island	106.987	108.078	1.31513
T1	Halophila stipulacea	Thuwal Island	108.078	109.17	1.20091	0.397935	-21.437	96.2774	2.22804	1.42618	0.068342	0
T1	Halophila stipulacea	Thuwal Island	109.17	110.262	1.38455
T1	Halophila stipulacea	Thuwal Island	110.262	111.353	1.19201	0.486112	-20.3276	95.8321	2.95773	1.1792	0.030933	0
T1	Halophila stipulacea	Thuwal Island	111.353	112.445	1.21664
T1	Halophila stipulacea	Thuwal Island	112.445	113.537	1.16086	0.53453	-21.3166	96.0277	2.52079	1.39955	0.051973	0
T1	Halophila stipulacea	Thuwal Island	113.537	114.628	1.01965
T1	Halophila stipulacea	Thuwal Island	114.628	115.72	1.07305	0.426866	-19.8588	97.453	1.64811	0.870448	0.028469	0
T1	Halophila stipulacea	Thuwal Island	115.72	116.812	1.00482
T1	Halophila stipulacea	Thuwal Island	116.812	117.904	1.08729	0.478673	-20.2684	98.1652	1.81893	0.015901	0	0
T1	Halophila stipulacea	Thuwal Island	117.904	118.995	1.0864
T1	Halophila stipulacea	Thuwal Island	118.995	120.087	0.842836	0.548663	-20.833	96.8283	2.45101	0.720726	0	0
T1	Halophila stipulacea	Thuwal Island	120.087	121.179	1.27835
T1	Halophila stipulacea	Thuwal Island	121.179	122.27	0.982567	0.598125	-21.0452	98.3591	1.10541	0.535541	0	0
T1	Halophila stipulacea	Thuwal Island	122.27	123.362	0.96002
T1	Halophila stipulacea	Thuwal Island	123.362	124.454	1.02291	0.371659	-21.1439	83.7815	11.558	3.23323	1.17699	0.250307
T1	Halophila stipulacea	Thuwal Island	124.454	126.637	1.01787
T1	Halophila stipulacea	Thuwal Island	126.637	128.821	0.964767	0.316747	-19.82	82.3063	12.7891	3.41374	1.1314	0.359433
T1	Halophila stipulacea	Thuwal Island	128.821	131.004	1.00541
T2	Halophila stipulacea	Thuwal Island	0	3.5757	0.760291	0.23924	-14.9013
T2	Halophila stipulacea	Thuwal Island	7.1514	10.7271	1.16561	0.160075	-15.6747	26.3689	44.8306	23.973	2.45035	2.3771
T2	Halophila stipulacea	Thuwal Island	14.3028	17.8785	1.1692	0.172937	-16.7376	28.6947	40.3959	23.7659	4.63569	2.50779
T2	Halophila stipulacea	Thuwal Island	21.4542	25.0299	1.14799	0.189157	-17.3811	32.6912	43.78	22.4001	1.12876	0
T2	Halophila stipulacea	Thuwal Island	28.6056	32.1813	1.22834	0.196544	-17.0847	37.854	37.9576	20.5721	2.62881	0.987469
T2	Halophila stipulacea	Thuwal Island	35.757	39.3327	1.23804	0.178259	-17.0529	37.1175	38.2891	21.0297	2.76399	0.799779
T2	Halophila stipulacea	Thuwal Island	42.9084	46.4841	1.01602	0.15699	-18.6195	36.6362	42.4912	20.3395	0.533062	0
T2	Halophila stipulacea	Thuwal Island	50.0598	53.6355	1.29122	0.186528	-18.4341	39.0683	40.686	20.1986	0.047113	0
T2	Halophila stipulacea	Thuwal Island	57.2112	60.7869	1.26593	0.275527	-17.3236	49.103	32.264	16.7542	1.87887	0
T2	Halophila stipulacea	Thuwal Island	64.3626	67.9383	1.13181	0.219908	-18.6413	52.0455	31.0092	15.2945	1.64112	0.0097052
T2	Halophila stipulacea	Thuwal Island	71.514	75.0897	1.26808	0.223898	-18.9606	46.9734	34.3063	17.3815	1.25236	0.086408
T2	Halophila stipulacea	Thuwal Island	78.6654	82.2411	1.24871	0.27111	-22.2108	48.6998	34.2194	16.9908	0.089993	0
T2	Halophila stipulacea	Thuwal Island	85.8168	89.3925	1.20096	0.334743	-21.2391	69.462	23.0753	6.57766	0.871781	0.013272
T2	Halophila stipulacea	Thuwal Island	92.9682	96.5439	1.58168	0.555205	-18.1039	70.2908	20.2276	7.98522	1.49643	0
T2	Halophila stipulacea	Thuwal Island	100.12	103.695	1.18946	0.226429	-20.165	63.9395	24.8104	10.2504	0.992922	0.006696
T2	Halophila stipulacea	Thuwal Island	107.271	110.847	1.06575	0.224383	-19.2305	98.045	1.95503	9.94307e-07	0	0
T2	Halophila stipulacea	Thuwal Island	114.422	117.998	1.17359	0.315771	-21.2662	87.8224	8.51844	3.65911	0	0
T3	Halophila stipulacea	Thuwal Island	0	3.4872	0.959122	0.202236	-14.645	30.3669	37.977	20.3607	8.54494	2.75041
T3	Halophila stipulacea	Thuwal Island	6.9744	10.4616	1.06425	0.22124	-14.7719	31.2288	42.2454	19.6016	4.81171	2.11246
T3	Halophila stipulacea	Thuwal Island	13.9488	17.436	1.02218	0.193159	-15.2508	29.2766	37.5465	20.6544	7.61403	4.90846
T3	Halophila stipulacea	Thuwal Island	20.9232	24.4104	0.891521	0.212927	-14.8181	33.1274	39.8753	19.4778	5.28747	2.23206
T3	Halophila stipulacea	Thuwal Island	27.8976	31.3848	0.930833	0.207246	-15.5161	35.6773	33.0781	17.9562	8.18586	5.10254
T3	Halophila stipulacea	Thuwal Island	34.872	38.3592	1.01747	0.211734	-15.7402	37.6068	34.257	17.9207	7.94962	2.26593
T3	Halophila stipulacea	Thuwal Island	41.8464	45.3336	1.07149	0.241881	-15.0164	39.8905	35.0542	17.908	5.58065	1.56666
T3	Halophila stipulacea	Thuwal Island	48.8208	52.308	1.10617	0.198027	-17.5774	39.2479	35.2793	17.1791	5.28132	3.01233
T3	Halophila stipulacea	Thuwal Island	55.7952	59.2824	1.12417	0.165903	-17.4178	38.5013	38.5781	17.9355	3.85445	1.1307
T3	Halophila stipulacea	Thuwal Island	62.7696	66.2568	1.10293	0.211771	-16.4508	43.9644	33.6395	16.1743	4.70882	1.51302
T3	Halophila stipulacea	Thuwal Island	69.744	73.2312	1.26015	0.256616	-17.1879	54.4381	26.6516	13.3836	4.58478	0.941939
T3	Halophila stipulacea	Thuwal Island	76.7184	80.2056	1.00895	0.224	-17.3635	60.5249	27.9531	9.572	1.72812	0.221908
T3	Halophila stipulacea	Thuwal Island	83.6928	87.18	1.15007	0.226677	-19.8068	62.7226	25.2867	9.45853	2.05051	0.481604
T3	Halophila stipulacea	Thuwal Island	90.6672	94.1544	1.15255	0.355168	-20.4384	60.7133	25.8025	9.93713	2.91477	0.632299
T3	Halophila stipulacea	Thuwal Island	97.6416	101.129	1.132	0.262796	-20.524	69.6942	21.1607	7.0656	1.93276	0.146777
T3	Halophila stipulacea	Thuwal Island	104.616	108.103	1.14074	0.30962	-20.072	80.9269	13.5428	4.23216	1.22889	0.069309
T3	Halophila stipulacea	Thuwal Island	111.59	115.078	1.12389	0.335815	-20.075	92.9946	5.37011	1.55217	0.083169	0
T3	Halophila stipulacea	Thuwal Island	118.565	122.052	0.921897	0.328394	-21.3205	96.5715	2.61352	0.792899	0.022052	0
T3	Halophila stipulacea	Thuwal Island	125.539	129.026	0.942017	0.532972	-20.4076	98.0525	1.87484	0.0363264	0.0363264	0
T3	Halophila stipulacea	Thuwal Island	132.514	136.001	0.862566	0.527998	-21.2189	97.2276	2.03315	0.739214	0	0
EC1	Thalassia hemprichii	Economic City	0	3.9999	0.450011	0.830738	-13.8451	49.3678	22.7463	10.4477	10.1779	7.2603
EC1	Thalassia hemprichii	Economic City	7.9998	11.9997	0.513013	0.898201	-13.657	42.2721	20.7014	10.1398	11.6587	15.228
EC1	Thalassia hemprichii	Economic City	15.9996	19.9995	0.725804	0.676359	-13.0938	45.7655	19.3479	10.1308	11.1339	13.622
EC1	Thalassia hemprichii	Economic City	23.9994	27.9993	0.819251	0.570161	-13.6441	41.5636	20.955	9.92441	10.913	16.644
EC1	Thalassia hemprichii	Economic City	31.9992	35.9991	0.911594	0.655702	-11.3405	59.4946	23.2518	7.33078	8.00505	1.91778
EC1	Thalassia hemprichii	Economic City	39.999	43.9989	0.702788	0.906738	-10.5544	65.8945	24.5853	6.04045	3.3434	0.136398
EC1	Thalassia hemprichii	Economic City	47.9988	51.9987	0.693351	0.841746	-10.1136	55.9123	22.0746	7.2688	6.96585	7.77843
EC1	Thalassia hemprichii	Economic City	55.9986	59.9985	0.68908	0.999631	-9.37724	58.5382	25.332	8.63969	5.17868	2.31139
EC2	Thalassia hemprichii	Economic City	0	1.5238	0.503727	1.02689	-11.7154	46.2197	29.0302	12.386	6.68673	5.67742
EC2	Thalassia hemprichii	Economic City	1.5238	3.0476	0.429337	0.966893	-11.5514	37.2591	26.7452	14.6957	10.7868	10.5132
EC2	Thalassia hemprichii	Economic City	3.0476	4.5714	0.497563	1.02544	-11.9781	42.3719	30.4291	13.8486	7.34423	6.00619
EC2	Thalassia hemprichii	Economic City	4.5714	6.0952	0.446128	1.02263	-11.5218	34.7748	22.1006	16.173	14.5178	12.4337
EC2	Thalassia hemprichii	Economic City	6.0952	7.619	0.523494	0.945785	-11.5228	44.751	23.3568	12.8625	9.41016	9.6195
EC2	Thalassia hemprichii	Economic City	7.619	9.1428	0.469295	0.865452	-12.3308	45.4756	25.9751	12.1137	8.45263	7.98291
EC2	Thalassia hemprichii	Economic City	9.1428	10.6666	0.545173	0.863567	-11.7875	43.3349	24.7814	11.7255	8.92209	11.2362
EC2	Thalassia hemprichii	Economic City	10.6666	12.1904	0.520731	0.84973	-11.8033	47.4561	26.9827	11.9121	7.09366	6.55539
EC2	Thalassia hemprichii	Economic City	12.1904	13.7142	0.562814	0.879417	-11.8981	43.0842	29.8008	13.8777	7.22958	6.00767
EC2	Thalassia hemprichii	Economic City	13.7142	15.238	0.617438	0.819609	-12.2053	52.4005	24.5995	10.7554	7.21908	5.02553
EC2	Thalassia hemprichii	Economic City	15.238	16.7618	0.616163	0.747868	-11.9515	48.6069	29.8283	12.8581	6.16113	2.54562
EC2	Thalassia hemprichii	Economic City	16.7618	18.2856	0.481623	0.704778	-11.8142	43.8116	30.1954	13.3319	7.29628	5.36474
EC2	Thalassia hemprichii	Economic City	18.2856	19.8094	0.506703	0.795433	-11.9821	46.1927	29.9928	13.8388	7.14471	2.83106
EC2	Thalassia hemprichii	Economic City	19.8094	21.3332	0.692253	0.63431	-11.7184	48.1273	24.4207	12.2237	9.30192	5.92644
EC2	Thalassia hemprichii	Economic City	21.3332	22.857	0.618713	0.571057	-11.5672	37.4549	32.2681	16.5649	7.87029	5.84186
EC2	Thalassia hemprichii	Economic City	22.857	24.3808	0.679075	0.576146	-11.1218	41.2497	32.7878	14.8218	6.83235	4.30829
EC2	Thalassia hemprichii	Economic City	24.3808	25.9046	0.824242	0.571813	-11.4863	42.1247	29.256	14.4608	8.15171	6.00677
EC2	Thalassia hemprichii	Economic City	25.9046	27.4284	0.898207	0.515871	-10.9568	45.0478	26.228	11.676	7.7191	9.32914
EC2	Thalassia hemprichii	Economic City	27.4284	28.9522	1.0404	0.58793	-10.5647	44.32	26.1726	12.6437	9.16482	7.69891
EC2	Thalassia hemprichii	Economic City	28.9522	30.476	0.781734	0.545811	-10.3217	40.6496	27.0084	15.2033	10.0053	7.13336
EC2	Thalassia hemprichii	Economic City	30.476	31.9998	0.781521
EC2	Thalassia hemprichii	Economic City	31.9998	33.5236	0.940716	0.540944	-10.9331	40.8272	27.3659	13.4449	9.031	9.33095
EC2	Thalassia hemprichii	Economic City	33.5236	35.0474	0.803413
EC2	Thalassia hemprichii	Economic City	35.0474	36.5712	0.702455	0.648019	-9.40409	45.1446	24.7549	12.7903	9.57211	7.73801
EC2	Thalassia hemprichii	Economic City	36.5712	38.095	0.654633
EC2	Thalassia hemprichii	Economic City	38.095	39.6188	0.699267	0.545508	-9.65893	41.2153	22.0037	11.6739	11.4643	13.6428
EC2	Thalassia hemprichii	Economic City	39.6188	41.1426	0.758354
EC2	Thalassia hemprichii	Economic City	41.1426	42.6664	0.765368	0.600127	-9.75572	42.4496	25.926	11.5109	10.0426	10.071
EC2	Thalassia hemprichii	Economic City	42.6664	44.1902	0.737737
EC2	Thalassia hemprichii	Economic City	44.1902	45.714	0.685664	0.558822	-10.0362	48.7684	19.7217	9.70662	10.4067	11.3966
EC2	Thalassia hemprichii	Economic City	45.714	47.2378	0.614037
EC2	Thalassia hemprichii	Economic City	47.2378	48.7616	0.547299	0.577641	-9.79721	49.9209	18.3853	8.3075	10.6142	12.7721
EC2	Thalassia hemprichii	Economic City	48.7616	50.2854	0.736462
EC2	Thalassia hemprichii	Economic City	50.2854	51.8092	0.615525	0.608171	-9.6609	45.9901	20.8512	10.4344	10.0041	12.7202
EC2	Thalassia hemprichii	Economic City	51.8092	53.333	0.490124
EC2	Thalassia hemprichii	Economic City	53.333	54.8568	0.487999	0.879273	-8.33732	45.5693	17.9663	10.2079	12.6599	13.5965
EC2	Thalassia hemprichii	Economic City	54.8568	56.3806	0.442727
EC2	Thalassia hemprichii	Economic City	56.3806	57.9044	0.533696	0.666118	-9.43174	44.9972	17.8535	9.65337	12.6513	14.8445
EC2	Thalassia hemprichii	Economic City	57.9044	59.4282	0.479285
EC2	Thalassia hemprichii	Economic City	59.4282	60.952	0.484386	0.674432	-9.7982	39.401	18.2686	11.4165	13.9061	17.0079
EC2	Thalassia hemprichii	Economic City	60.952	62.4758	0.706281
EC2	Thalassia hemprichii	Economic City	62.4758	63.9996	1.10671	0.649294	-9.59867	50.1674	19.8559	16.0889	13.0033	0.884481
EC3	Thalassia hemprichii	Economic City	0	3.3333	0.77682	0.592345	-11.9752	24.1718	19.0016	20.432	17.9631	18.4315
EC3	Thalassia hemprichii	Economic City	6.6666	9.9999	1.01701	0.68101	-11.6147	17.6243	17.2272	19.8909	21.002	24.2557
EC3	Thalassia hemprichii	Economic City	13.3332	16.6665	0.900973	0.662872	-11.6334	22.463	20.5784	22.5762	20.4517	13.9306
EC3	Thalassia hemprichii	Economic City	19.9998	23.3331	1.00412	0.432664	-11.1702	25.3681	18.1013	18.6918	18.474	19.3647
EC3	Thalassia hemprichii	Economic City	26.6664	29.9997	0.713836	0.646902	-11.3529	23.1503	18.962	18.7196	18.3235	20.8445
EC3	Thalassia hemprichii	Economic City	33.333	36.6663	1.01428	0.344177	-11.3776	19.751	21.3262	21.2208	18.8134	18.8887
EC3	Thalassia hemprichii	Economic City	39.9996	43.3329	1.02151	0.31859	-11.1396	17.859	21.2501	21.9212	18.7062	20.2635
EC3	Thalassia hemprichii	Economic City	46.6662	49.9995	1.05776	0.34888	-11.3223	22.8036	21.5122	20.3496	18.1012	17.2335
EC4	Enhalus acoroides	Economic City	0	3.6858	0.596659	0.960793	-11.9555	34.9912	16.6714	13.5086	15.4097	19.419
EC4	Enhalus acoroides	Economic City	7.3716	11.0574	0.613581	0.869343	-11.6589	36.2884	18.1946	15.1954	14.8757	15.4459
EC4	Enhalus acoroides	Economic City	14.7432	18.429	0.649694	0.710409	-10.2091	30.9364	19.7588	15.4763	16.637	17.1915
EC4	Enhalus acoroides	Economic City	22.1148	25.8006	0.755384	0.638067	-10.6927	29.7748	17.6678	12.7122	15.4977	24.3475
EC4	Enhalus acoroides	Economic City	29.4864	33.1722	0.646461	0.522157	-11.3933	42.0843	19.079	12.6894	13.5638	12.5836
EC4	Enhalus acoroides	Economic City	36.858	40.5438	0.738765	0.684208	-10.5096	42.2829	16.2373	10.8028	13.9189	16.7581
EC4	Enhalus acoroides	Economic City	44.2296	47.9154	0.660101	0.610066	-10.3186	31.6566	15.9396	10.81	15.8814	25.7124
EC4	Enhalus acoroides	Economic City	51.6012	55.287	0.786623	0.446919	-12.3704	39.7753	13.2745	8.47955	12.0719	26.3987
EC4	Enhalus acoroides	Economic City	58.9728	62.6586	0.719135	0.514896	-11.3614	40.2015	19.8899	12.178	12.3157	15.415
EC4	Enhalus acoroides	Economic City	66.3444	70.0302	0.83954	0.377314	-12.7923	46.9482	14.544	9.77592	12.7846	15.9473
EC4	Enhalus acoroides	Economic City	73.716	77.4018	0.763956	0.51563	-11.3425	41.1058	15.3754	11.7461	14.4731	17.2996
EC4	Enhalus acoroides	Economic City	81.0876	84.7734	0.761998	0.449194	-12.144	43.456	15.1307	11.5045	14.0847	15.824
EC4	Enhalus acoroides	Economic City	88.4592	92.145	0.709532	0.536451	-11.447	51.7931	18.2166	10.9741	10.3756	8.6406
EC4	Enhalus acoroides	Economic City	95.8308	99.5166	0.788586	0.44959	-12.5784	54.6299	14.7773	9.24894	11.2334	10.1105
EC4	Enhalus acoroides	Economic City	103.202	106.888	0.751214	0.510069	-11.9425	60.9917	20.182	7.35503	6.30485	5.16637
EC4	Enhalus acoroides	Economic City	110.574	114.26	0.829142	0.544098	-12.1057	55.0952	22.1744	9.1446	7.56913	6.01666
EC4	Enhalus acoroides	Economic City	117.946	121.631	0.751843	0.507964	-12.0241	60.6846	19.4622	6.84446	7.33259	5.67623
EC4	Enhalus acoroides	Economic City	125.317	129.003	0.794604	0.430274	-12.5167	55.0279	18.8999	9.0768	8.97134	8.02402
EC5	Enhalus acoroides	Economic City	0	1.1449	0.911733	0.783585	-11.8903	53.4639	19.5649	11.664	9.38876	5.91842
EC5	Enhalus acoroides	Economic City	1.1449	2.2898	0.747944	0.762948	-12.0192	50.9079	19.0478	11.9253	10.5618	7.55711
EC5	Enhalus acoroides	Economic City	2.2898	3.4347	0.906358	0.834166	-12.0084	43.4384	17.3696	10.806	11.3988	16.9871
EC5	Enhalus acoroides	Economic City	3.4347	4.5796	0.713432	0.939055	-11.2225	47.4811	19.3669	11.9033	10.6804	10.5683
EC5	Enhalus acoroides	Economic City	4.5796	5.7245	0.691367	0.879462	-11.7005	48.5159	17.8183	11.3067	10.0811	12.2779
EC5	Enhalus acoroides	Economic City	5.7245	6.8694	0.713432	0.853529	-11.4202	45.3706	16.7467	10.6951	11.8782	15.3094
EC5	Enhalus acoroides	Economic City	6.8694	8.0143	0.776232	1.00468	-10.5399	45.8914	17.3154	10.1685	10.6495	15.9752
EC5	Enhalus acoroides	Economic City	8.0143	9.1592	0.563221	1.03331	-11.012	45.9529	22.0702	12.5172	9.42563	10.034
EC5	Enhalus acoroides	Economic City	9.1592	10.3041	0.606785	0.908523	-11.4143	47.6181	19.6174	11.7736	9.99885	10.9921
EC5	Enhalus acoroides	Economic City	10.3041	11.449	0.642145	0.787902	-11.4782	48.0872	21.7037	12.4454	9.84103	7.92268
EC5	Enhalus acoroides	Economic City	11.449	12.5939	0.404523	1.13011	-8.80875	50.2968	20.1925	11.064	9.45101	8.9957
EC5	Enhalus acoroides	Economic City	12.5939	13.7388	0.634507	0.924415	-9.88283	41.2564	19.9712	12.391	12.3457	14.0358
EC5	Enhalus acoroides	Economic City	13.7388	14.8837	0.853459	0.890749	-9.49923	47.7933	17.4879	10.4721	11.3026	12.9442
EC5	Enhalus acoroides	Economic City	14.8837	16.0286	0.740589	0.737057	-10.7956	48.3702	20.4304	10.6399	9.35357	11.2059
EC5	Enhalus acoroides	Economic City	16.0286	17.1735	0.653744	0.681768	-10.5556	43.9578	17.861	10.2765	10.9392	16.9655
EC5	Enhalus acoroides	Economic City	17.1735	18.3184	0.826868	0.637696	-10.6933	42.2206	20.9344	11.7811	11.1687	13.8952
EC5	Enhalus acoroides	Economic City	18.3184	19.4633	0.713432	0.57067	-10.7091	39.2517	17.9748	11.2792	13.307	18.1873
EC5	Enhalus acoroides	Economic City	19.4633	20.6082	1.0891	0.578888	-10.1504	55.9037	21.5674	14.1085	8.42042	2.99836e-07
EC5	Enhalus acoroides	Economic City	20.6082	21.7531	0.962369	0.597077	-10.29	45.0422	17.3244	12.8555	14.2527	10.5252
EC5	Enhalus acoroides	Economic City	21.7531	22.898	0.981323	0.532886	-11.073	47.381	13.357	11.7211	14.5237	13.0172
EC5	Enhalus acoroides	Economic City	22.898	24.0429	0.720504
EC5	Enhalus acoroides	Economic City	24.0429	25.1878	0.825454	0.488835	-11.2628	40.5364	16.6976	11.6911	15.2607	15.8142
EC5	Enhalus acoroides	Economic City	25.1878	26.3327	1.02687
EC5	Enhalus acoroides	Economic City	26.3327	27.4776	0.761239	0.535086	-11.3504	44.4582	15.381	11.5915	13.4716	15.0977
EC5	Enhalus acoroides	Economic City	27.4776	28.6225	0.883728
EC5	Enhalus acoroides	Economic City	28.6225	29.7674	0.682032	0.565626	-11.4025	43.5512	16.125	12.8768	13.1624	14.2845
EC5	Enhalus acoroides	Economic City	29.7674	30.9123	0.738326
EC5	Enhalus acoroides	Economic City	30.9123	32.0572	0.721353	0.538427	-11.5874	51.4597	17.5345	13.5059	11.4324	6.06761
EC5	Enhalus acoroides	Economic City	32.0572	33.2021	0.874958
EC5	Enhalus acoroides	Economic City	33.2021	34.347	0.926443	0.509141	-11.6218	50.4453	14.5677	9.9076	12.5816	12.4978
EC5	Enhalus acoroides	Economic City	34.347	35.4919	0.987546
EC5	Enhalus acoroides	Economic City	35.4919	36.6368	0.961238	0.46782	-12.3025	49.6686	14.8069	12.8394	13.0821	9.603
EC5	Enhalus acoroides	Economic City	36.6368	37.7817	0.923897
EC5	Enhalus acoroides	Economic City	37.7817	38.9266	0.888254	0.446509	-12.2208	48.5394	16.3352	12.6574	11.8517	10.6163
EC5	Enhalus acoroides	Economic City	38.9266	40.0715	0.858834
EC5	Enhalus acoroides	Economic City	40.0715	41.2164	0.769726	0.510171	-12.7746	77.0299	7.40115	7.59124	6.0272	1.95046
EC5	Enhalus acoroides	Economic City	41.2164	42.3613	0.837052
EC5	Enhalus acoroides	Economic City	42.3613	43.5062	0.710886	0.47321	-13.1021	75.5309	13.7151	8.39634	2.35768	0
EC5	Enhalus acoroides	Economic City	43.5062	44.6511	0.718807
EC5	Enhalus acoroides	Economic City	44.6511	45.796	0.679486	0.470457	-12.8956	67.1924	16.0252	7.976	6.38438	2.42205
EC5	Enhalus acoroides	Economic City	45.796	46.9409	0.567747
EC5	Enhalus acoroides	Economic City	46.9409	48.0858	0.846953	0.48979	-12.9359	68.5082	18.0359	7.29555	4.26764	1.89268
EC5	Enhalus acoroides	Economic City	48.0858	49.2307	0.867038
EC5	Enhalus acoroides	Economic City	49.2307	50.3756	0.870715	0.482365	-13.2467	65.7452	14.7143	8.77481	6.6077	4.158
EC5	Enhalus acoroides	Economic City	50.3756	51.5205	0.740306
EC5	Enhalus acoroides	Economic City	51.5205	52.6654	0.728991	0.483419	-13.3293	68.9496	19.2089	8.03028	3.8112	9.79402e-07
EC5	Enhalus acoroides	Economic City	52.6654	53.8103	0.696176
EC5	Enhalus acoroides	Economic City	53.8103	54.9552	0.659967	0.42667	-13.0618	75.8385	18.3075	5.85403	0	0
EC5	Enhalus acoroides	Economic City	54.9552	56.1001	0.830546
EC5	Enhalus acoroides	Economic City	56.1001	57.245	0.777081	0.364575	-12.8238	53.1966	14.0802	10.6538	12.8596	9.20969
EC5	Enhalus acoroides	Economic City	57.245	58.3899	0.757279
EC5	Enhalus acoroides	Economic City	58.3899	59.5348	0.854025	0.403826	-12.5405	62.1586	16.0361	9.92412	8.48637	3.3949
EC5	Enhalus acoroides	Economic City	59.5348	60.6797	0.798014
EC5	Enhalus acoroides	Economic City	60.6797	61.8246	0.829131	0.587814	-11.9773	60.113	18.0444	9.12781	7.4296	5.2852
EC5	Enhalus acoroides	Economic City	61.8246	62.9695	0.904944
EC5	Enhalus acoroides	Economic City	62.9695	64.1144	0.741437	0.539754	-12.3927	57.6132	15.614	10.2895	9.2628	7.22054
EC5	Enhalus acoroides	Economic City	64.1144	65.2593	0.808198
EC5	Enhalus acoroides	Economic City	65.2593	66.4042	0.861663	0.532978	-12.2075	55.322	17.2738	9.7542	9.32789	8.32213
EC5	Enhalus acoroides	Economic City	66.4042	67.5491	0.849782
EC5	Enhalus acoroides	Economic City	67.5491	68.694	0.916542	0.52762	-12.4133	60.3831	17.9154	9.88533	7.58232	4.23381
EC5	Enhalus acoroides	Economic City	68.694	69.8389	0.801974
EC5	Enhalus acoroides	Economic City	69.8389	70.9838	0.792922	0.458235	-12.7151	60.0627	16.5625	7.90771	8.41767	7.04942
EC5	Enhalus acoroides	Economic City	70.9838	72.1287	0.922766
EC5	Enhalus acoroides	Economic City	72.1287	73.2736	0.772555	0.504676	-12.5906	56.4203	18.7219	8.70998	8.37261	7.7753
EC5	Enhalus acoroides	Economic City	73.2736	74.4185	0.667322
EC5	Enhalus acoroides	Economic City	74.4185	75.5634	0.843558	0.519071	-12.8238	58.1075	14.3222	6.99227	8.71087	11.8671
EC5	Enhalus acoroides	Economic City	75.5634	76.7083	0.742003
EC5	Enhalus acoroides	Economic City	76.7083	77.8532	0.867321	0.425727	-14.0584	58.1627	15.9797	7.6644	8.74288	9.4503
EC5	Enhalus acoroides	Economic City	77.8532	78.9981	0.902115
EC5	Enhalus acoroides	Economic City	78.9981	80.143	0.983303	0.340968	-14.6394	56.8364	13.0503	6.9012	9.73978	13.4723
EC5	Enhalus acoroides	Economic City	80.143	81.2879	0.790093
EC5	Enhalus acoroides	Economic City	81.2879	82.4328	0.970007	0.320892	-14.5825	53.3602	10.5541	6.18082	11.3411	18.5638
EC5	Enhalus acoroides	Economic City	82.4328	83.5777	0.795185
EC5	Enhalus acoroides	Economic City	83.5777	84.7226	1.01046	0.313381	-14.8677	55.0561	15.9919	8.38511	10.9433	9.62355
EC5	Enhalus acoroides	Economic City	84.7226	85.8675	1.06902
EC5	Enhalus acoroides	Economic City	85.8675	87.0124	0.974533	0.32729	-13.8624	53.2065	14.6877	8.85001	11.3186	11.9372
EC5	Enhalus acoroides	Economic City	87.0124	88.1573	1.03535
EC5	Enhalus acoroides	Economic City	88.1573	89.3022	0.895892	0.275451	-14.5208	41.0262	11.032	9.31455	16.9574	21.6697
EC5	Enhalus acoroides	Economic City	89.3022	90.4471	0.95756
EC5	Enhalus acoroides	Economic City	90.4471	91.592	1.04412	0.247421	-14.7227	42.4488	12.8012	10.0394	15.6132	19.0974
EC5	Enhalus acoroides	Economic City	91.592	92.7369	0.947094
EC5	Enhalus acoroides	Economic City	92.7369	93.8818	1.07694	0.252446	-14.4855	46.2747	12.7098	8.85425	14.517	17.6442
EC5	Enhalus acoroides	Economic City	93.8818	95.0267	1.15105
EC5	Enhalus acoroides	Economic City	95.0267	96.1716	1.10268	0.253845	-14.4238	38.1447	12.7004	9.92847	16.274	22.9524
EC5	Enhalus acoroides	Economic City	96.1716	97.3165	1.34398
EC5	Enhalus acoroides	Economic City	97.3165	98.4614	1.17425	0.278751	-14.4199	39.3596	11.9768	9.33154	15.6322	23.6998
EC5	Enhalus acoroides	Economic City	98.4614	99.6063	0.98302
EC5	Enhalus acoroides	Economic City	99.6063	100.751	1.00537	0.277343	-14.7364	41.2876	15.6136	11.5787	15.0816	16.4386
EC5	Enhalus acoroides	Economic City	100.751	101.896	0.89278
EC5	Enhalus acoroides	Economic City	101.896	103.041	0.887122	0.256363	-14.9029	43.6704	12.8516	9.06267	14.8381	19.5771
EC5	Enhalus acoroides	Economic City	103.041	104.186	1.23111
EC5	Enhalus acoroides	Economic City	104.186	105.331	1.15841	0.272191	-15.1116	44.0529	12.2077	8.49967	14.1589	21.0808
EC5	Enhalus acoroides	Economic City	105.331	106.476	1.09928
EC5	Enhalus acoroides	Economic City	106.476	107.621	1.19066	0.224026	-15.2067	42.4903	14.2389	10.0806	14.8024	18.3878
EC5	Enhalus acoroides	Economic City	107.621	108.766	1.0297
EC5	Enhalus acoroides	Economic City	108.766	109.91	0.980474	0.233302	-15.238	39.8146	16.7521	13.0214	16.3654	14.0466
EC5	Enhalus acoroides	Economic City	109.91	111.055	1.00395
EC5	Enhalus acoroides	Economic City	111.055	112.2	1.09928	0.240487	-14.9451	39.3005	13.786	11.0354	16.0464	19.8316
EC5	Enhalus acoroides	Economic City	112.2	113.345	1.0693
EC5	Enhalus acoroides	Economic City	113.345	114.49	1.05176	0.179694	-14.9656	32.1578	12.7242	10.4213	17.9502	26.7465
EC5	Enhalus acoroides	Economic City	114.49	115.635	1.22121
EC5	Enhalus acoroides	Economic City	115.635	116.78	0.877504	0.166679	-15.2713	36.4884	12.6404	10.684	16.5451	23.6422
EC5	Enhalus acoroides	Economic City	116.78	117.925	0.974533
EC5	Enhalus acoroides	Economic City	117.925	119.07	1.1239	0.178618	-15.1959	36.7559	12.3074	10.6428	16.8507	23.4432
EC5	Enhalus acoroides	Economic City	119.07	120.215	1.01668
EC5	Enhalus acoroides	Economic City	120.215	121.359	1.04554	0.160916	-15.9611	40.2025	11.8061	9.94882	16.8248	21.2179
EC5	Enhalus acoroides	Economic City	121.359	122.504	1.20706
EC5	Enhalus acoroides	Economic City	122.504	123.649	1.12644	0.211903	-14.6511	39.5034	11.6228	10.2995	16.3222	22.2521
EC5	Enhalus acoroides	Economic City	123.649	124.794	1.04497
EC5	Enhalus acoroides	Economic City	124.794	125.939	1.39546	0.200535	-14.1769	45.1309	11.0455	9.11477	13.8411	20.8678
EC5	Enhalus acoroides	Economic City	125.939	127.084	0.960389
EC5	Enhalus acoroides	Economic City	127.084	128.229	1.04299	0.229304	-15.2459	42.3311	11.047	8.98874	14.441	23.1921
EC5	Enhalus acoroides	Economic City	128.229	129.374	1.19829
EC5	Enhalus acoroides	Economic City	129.374	130.519	1.17142	0.188947	-15.5663	40.8021	10.7341	9.93188	16.4802	22.0516
EC5	Enhalus acoroides	Economic City	130.519	131.663	1.28259
EC5	Enhalus acoroides	Economic City	131.663	132.808	1.28118	0.190305	-15.1185	40.1614	13.0816	10.8087	17.5433	18.4051
EC5	Enhalus acoroides	Economic City	132.808	133.953	1.21555
EC5	Enhalus acoroides	Economic City	133.953	135.098	0.955863	0.131947	-15.8984	34.3198	12.0132	11.4886	18.5263	23.6522
EC5	Enhalus acoroides	Economic City	135.098	136.243	1.20565
EC5	Enhalus acoroides	Economic City	136.243	137.388	1.18528	0.135392	-15.1302	31.1998	11.0971	11.1032	20.0768	26.5231
EC5	Enhalus acoroides	Economic City	137.388	138.533	1.24129
EC5	Enhalus acoroides	Economic City	138.533	139.678	1.0246	0.155353	-14.5953	35.8875	11.6457	10.4045	16.9527	25.1096
EC5	Enhalus acoroides	Economic City	139.678	140.823	1.32361
EC5	Enhalus acoroides	Economic City	140.823	141.968	1.18387	0.163808	-14.6325	36.4386	12.9396	11.9128	16.6472	22.0618
EC5	Enhalus acoroides	Economic City	141.968	143.113	1.24554
EC5	Enhalus acoroides	Economic City	143.113	144.257	1.09165	0.194994	-14.514	39.1801	13.6291	10.2642	15.1961	21.7305
EC5	Enhalus acoroides	Economic City	144.257	145.402	1.21329
EC5	Enhalus acoroides	Economic City	145.402	146.547	1.13606	0.144998	-15.3713	29.951	12.7499	12.0204	18.9292	26.3496
EC5	Enhalus acoroides	Economic City	146.547	147.692	1.21781
EC5	Enhalus acoroides	Economic City	147.692	148.837	1.35049	0.107005	-15.0901	34.3324	12.7766	11.54	17.9574	23.3936
EC5	Enhalus acoroides	Economic City	148.837	149.982	1.22489
EC5	Enhalus acoroides	Economic City	149.982	151.127	0.946811	0.152243	-14.9539	35.172	13.1764	11.5558	16.8493	23.2465
EC5	Enhalus acoroides	Economic City	151.127	152.272	0.739457
EC5	Enhalus acoroides	Economic City	152.272	154.561	1.0024			36.0051	13.85	11.4729	15.8328	22.8391
EC5	Enhalus acoroides	Economic City	154.561	156.851	0.930262
EC5	Enhalus acoroides	Economic City	156.851	157.996	0.827151	0.206202	-13.6684
EC6	Enhalus acoroides	Economic City	0	1.1048	0.737275	0.572343	-13.2091	39.6076	13.6217	9.40336	14.5911	22.7763
EC6	Enhalus acoroides	Economic City	1.1048	2.2096	0.754571	0.59558	-12.9295	39.9605	17.2003	11.1729	13.8451	17.8212
EC6	Enhalus acoroides	Economic City	2.2096	3.3144	0.613858	0.624062	-13.3079	36.9339	14.3541	10.4225	15.3379	22.9516
EC6	Enhalus acoroides	Economic City	3.3144	4.4192	0.668091	0.623766	-13.3682	41.8087	17.0456	9.82323	13.3763	17.9461
EC6	Enhalus acoroides	Economic City	4.4192	5.524	0.749294	0.574216	-13.2605	60.4535	20.7992	13.1911	5.55618	0
EC6	Enhalus acoroides	Economic City	5.524	6.6288	0.921667	0.533388	-13.3731	45.4359	15.1207	9.1236	13.7681	16.5517
EC6	Enhalus acoroides	Economic City	6.6288	7.7336	0.726428	0.497354	-13.4344	42.9683	13.4005	7.99287	13.1563	22.4821
EC6	Enhalus acoroides	Economic City	7.7336	8.8384	0.826979	0.465399	-13.4314	37.3669	15.3495	9.63769	14.2086	23.4374
EC6	Enhalus acoroides	Economic City	8.8384	9.9432	0.795025	0.485842	-13.3247	41.1365	16.9733	10.7309	14.0139	17.1455
EC6	Enhalus acoroides	Economic City	9.9432	11.048	0.860691	0.474257	-13.7239	36.6661	11.8931	10.0742	15.7561	25.6104
EC6	Enhalus acoroides	Economic City	11.048	12.1528	0.732877	0.458104	-13.0935	36.0273	16.709	12.7432	15.9981	18.5224
EC6	Enhalus acoroides	Economic City	12.1528	13.2576	0.682162	0.490099	-12.718	35.8898	16.3255	12.1583	16.2199	19.4065
EC6	Enhalus acoroides	Economic City	13.2576	14.3624	0.914924	0.483644	-13.056	39.3815	15.6287	13.13	16.1049	15.7549
EC6	Enhalus acoroides	Economic City	14.3624	15.4672	0.798543	0.490578	-13.0085	32.9801	13.546	11.6165	17.5208	24.3367
EC6	Enhalus acoroides	Economic City	15.4672	16.572	0.66985	0.510758	-12.7398	34.2198	15.2055	11.8095	16.7533	22.0119
EC6	Enhalus acoroides	Economic City	16.572	17.6768	0.723497	0.487004	-12.6311	44.015	15.2137	10.3485	14.5707	15.8521
EC6	Enhalus acoroides	Economic City	17.6768	18.7816	0.766297	0.409536	-12.9247	36.2394	17.9998	12.3276	15.5951	17.8381
EC6	Enhalus acoroides	Economic City	18.7816	19.8864	0.695061	0.515959	-13.1063	42.4401	15.6324	11.115	14.6441	16.1684
EC6	Enhalus acoroides	Economic City	19.8864	20.9912	0.745776	0.522549	-12.8909	39.4371	16.2941	12.0939	14.6699	17.505
EC6	Enhalus acoroides	Economic City	20.9912	22.096	0.746362	0.475594	-12.8702	49.4516	9.87716	10.0151	14.7852	15.8709
EC6	Enhalus acoroides	Economic City	22.096	23.2008	0.727601
EC6	Enhalus acoroides	Economic City	23.2008	24.3056	0.741086	0.455876	-12.3643	40.4157	18.9273	9.12757	12.1266	19.4028
EC6	Enhalus acoroides	Economic City	24.3056	25.4104	0.741086
EC6	Enhalus acoroides	Economic City	25.4104	26.5152	0.72936	0.443874	-12.0669	54.572	18.7588	8.3347	9.27663	9.05788
EC6	Enhalus acoroides	Economic City	26.5152	27.62	0.678645
EC6	Enhalus acoroides	Economic City	27.62	28.7248	0.67454	0.435105		52.3108	14.7514	7.19226	10.5104	15.2351
EC6	Enhalus acoroides	Economic City	28.7248	29.8296	0.873004
EC6	Enhalus acoroides	Economic City	29.8296	30.9344	0.828152	0.426336	-12.1687	45.3633	15.3474	6.83199	11.7692	20.6881
EC6	Enhalus acoroides	Economic City	30.9344	32.0392	0.860398
EC6	Enhalus acoroides	Economic City	32.0392	33.144	0.922839	0.380752	-12.0877	45.5166	13.6894	7.62417	13.4989	19.6709
EC6	Enhalus acoroides	Economic City	33.144	34.2488	0.813494
EC6	Enhalus acoroides	Economic City	34.2488	35.3536	0.773039	0.366044	-12.2655	42.4549	10.4555	7.2694	15.0724	24.7478
EC6	Enhalus acoroides	Economic City	35.3536	36.4584	0.851897
EC6	Enhalus acoroides	Economic City	36.4584	37.5632	0.778609	0.28268	-12.4394	31.9263	13.9456	12.1025	18.3405	23.6851
EC6	Enhalus acoroides	Economic City	37.5632	38.668	0.875349
EC6	Enhalus acoroides	Economic City	38.668	39.7728	0.935152	0.32487	-12.6548	33.6679	14.26	8.93904	15.2124	27.9206
EC6	Enhalus acoroides	Economic City	39.7728	40.8776	1.13391
EC6	Enhalus acoroides	Economic City	40.8776	41.9824	0.854242	0.328557	-12.642	41.4057	15.315	10.0762	14.1734	19.0296
EC6	Enhalus acoroides	Economic City	41.9824	43.0872	1.143
EC6	Enhalus acoroides	Economic City	43.0872	44.192	0.951275	0.330299	-13.0935	36.8358	14.2926	9.79613	15.883	23.1925
EC6	Enhalus acoroides	Economic City	44.192	45.2968	0.690077
EC6	Enhalus acoroides	Economic City	45.2968	46.4016	0.778316	0.305265	-13.1775	38.5047	15.2486	9.26106	15.1331	21.8525
EC6	Enhalus acoroides	Economic City	46.4016	47.5064	0.748414
EC6	Enhalus acoroides	Economic City	47.5064	48.6112	0.963001	0.267032	-12.8583	38.4913	12.3612	11.0251	17.1293	20.993
EC6	Enhalus acoroides	Economic City	48.6112	49.716	0.84193
EC6	Enhalus acoroides	Economic City	49.716	50.8208	0.956259	0.261204	-13.2901	40.1653	13.531	10.0064	18.3924	17.9049
EC6	Enhalus acoroides	Economic City	50.8208	51.9256	0.9117
EC6	Enhalus acoroides	Economic City	51.9256	53.0304	0.857174	0.229108	-13.05	41.6211	12.7106	9.22398	15.9027	20.5416
EC6	Enhalus acoroides	Economic City	53.0304	54.1352	0.871831
EC6	Enhalus acoroides	Economic City	54.1352	55.24	0.822289	0.287877	-14.6378	39.6813	12.017	9.37892	16.8506	22.0721
EC6	Enhalus acoroides	Economic City	55.24	56.3448	0.909648
EC6	Enhalus acoroides	Economic City	56.3448	57.4496	0.824341	0.288735	-13.1814	35.0609	10.6451	7.98727	16.7608	29.5459
EC6	Enhalus acoroides	Economic City	57.4496	58.5544	1.02749
EC6	Enhalus acoroides	Economic City	58.5544	59.6592	0.856294	0.215348	-13.1556	37.1371	11.4435	8.74339	17.5095	25.1664
EC6	Enhalus acoroides	Economic City	59.6592	60.764	0.918149
EC6	Enhalus acoroides	Economic City	60.764	61.8688	0.903491	0.249059	-13.4403	41.7847	10.9813	8.94235	16.6539	21.6378
EC6	Enhalus acoroides	Economic City	61.8688	62.9736	1.06209
EC6	Enhalus acoroides	Economic City	62.9736	64.0784	0.941308	0.230959	-13.1469	45.5406	12.4226	9.91418	15.3269	16.7957
EC6	Enhalus acoroides	Economic City	64.0784	65.1832	0.91082
EC6	Enhalus acoroides	Economic City	65.1832	66.288	0.957431	0.226115	-13.5598	42.748	12.2093	9.24028	15.5034	20.2991
EC6	Enhalus acoroides	Economic City	66.288	67.3928	0.980297
EC6	Enhalus acoroides	Economic City	67.3928	68.4976	0.882091	0.183267	-13.5549	29.0225	8.33938	7.46319	18.2634	36.9116
EC6	Enhalus acoroides	Economic City	68.4976	69.6024	0.914338
EC6	Enhalus acoroides	Economic City	69.6024	70.7072	0.850431	0.196696	-13.6843	23.8403	8.50527	7.70805	20.2684	39.678
EC6	Enhalus acoroides	Economic City	70.7072	71.812	0.97502
EC6	Enhalus acoroides	Economic City	71.812	72.9168	0.838705	0.200361	-13.9551	28.1851	9.43389	9.12548	20.1356	33.12
EC6	Enhalus acoroides	Economic City	72.9168	74.0216	0.897042
EC6	Enhalus acoroides	Economic City	74.0216	75.1264	1.02251	0.154541	-13.1073	31.6189	12.582	10.724	18.4797	26.5954
EC6	Enhalus acoroides	Economic City	75.1264	76.2312	0.997886
EC6	Enhalus acoroides	Economic City	76.2312	77.336	0.908182	0.141875	-13.5796	29.6234	12.819	12.0636	17.98	27.514
EC6	Enhalus acoroides	Economic City	77.336	78.4408	1.12541
EC6	Enhalus acoroides	Economic City	78.4408	79.5456	1.23475	0.146243	-13.6745	33.1661	13.4649	12.4806	17.6809	23.2076
EC6	Enhalus acoroides	Economic City	79.5456	80.6504	1.24355
EC6	Enhalus acoroides	Economic City	80.6504	81.7552	0.997007	0.160932	-13.8434	36.3035	13.2787	11.8155	18.5032	20.0991
EC6	Enhalus acoroides	Economic City	81.7552	82.86	1.08671
EC6	Enhalus acoroides	Economic City	82.86	83.9648	1.08437	0.143412	-13.6932	34.6125	14.1642	14.7782	20.0156	16.4295
EC6	Enhalus acoroides	Economic City	83.9648	85.0696	0.989971
EC6	Enhalus acoroides	Economic City	85.0696	86.1744	1.00932	0.192375	-12.888	33.9063	15.4122	15.1972	19.2238	16.2607
EC6	Enhalus acoroides	Economic City	86.1744	87.2792	1.05241
EC6	Enhalus acoroides	Economic City	87.2792	88.384	1.15472	0.168902	-13.3771	39.4352	12.9358	13.9714	19.3729	14.2847
EC6	Enhalus acoroides	Economic City	88.384	89.4888	1.12248
EC6	Enhalus acoroides	Economic City	89.4888	90.5936	1.0102	0.155111	-14.1211	37.7942	13.2196	12.8773	18.1385	17.9704
EC6	Enhalus acoroides	Economic City	90.5936	91.6984	1.00228
EC6	Enhalus acoroides	Economic City	91.6984	92.8032	1.07821	0.150656	-13.1666	28.3789	11.1335	12.6925	20.9428	26.8524
EC6	Enhalus acoroides	Economic City	92.8032	93.908	1.07528
EC6	Enhalus acoroides	Economic City	93.908	95.0128	0.977072	0.132192	-13.7644	28.4192	8.9949	10.2781	21.5635	30.7443
EC6	Enhalus acoroides	Economic City	95.0128	96.1176	1.01196
EC6	Enhalus acoroides	Economic City	96.1176	97.2224	1.11925	0.122853	-13.3711	30.1058	9.72847	10.2361	20.1113	29.8184
EC6	Enhalus acoroides	Economic City	97.2224	98.3272	0.968278
EC6	Enhalus acoroides	Economic City	98.3272	99.432	1.06091	0.148167	-13.8405	38.6267	15.2842	14.049	17.2017	14.8385
EC6	Enhalus acoroides	Economic City	99.432	100.537	0.922253
EC6	Enhalus acoroides	Economic City	100.537	101.642	1.19137	0.124635	-12.0432	29.4444	11.6543	12.4549	20.3936	26.0529
EC6	Enhalus acoroides	Economic City	101.642	102.746	1.17935
EC6	Enhalus acoroides	Economic City	102.746	103.851	0.984108	0.103887	-13.6397	29.2892	11.2544	11.7705	19.4709	28.215
EC6	Enhalus acoroides	Economic City	103.851	104.956	0.989091
EC6	Enhalus acoroides	Economic City	104.956	106.061	1.17348	0.116624	-12.3367	26.7621	11.3733	12.5542	21.6749	27.6356
EC6	Enhalus acoroides	Economic City	106.061	107.166	1.1855
EC6	Enhalus acoroides	Economic City	107.166	108.27	0.969157	0.143395	-13.5124	31.0888	11.4898	12.2288	19.8874	25.3053
EC6	Enhalus acoroides	Economic City	108.27	109.375	1.19518
EC6	Enhalus acoroides	Economic City	109.375	110.48	1.02574	0.10003	-13.8227	34.6633	12.0895	12.1114	18.7388	22.397
EC6	Enhalus acoroides	Economic City	110.48	111.585	1.01166
EC6	Enhalus acoroides	Economic City	111.585	112.69	1.09844	0.181128	-14.6173	29.6005	11.5561	14.5704	22.3941	21.8789
EC6	Enhalus acoroides	Economic City	112.69	113.794	1.0228
EC6	Enhalus acoroides	Economic City	113.794	114.899	1.16498	0.113624	-15.4146	28.335	11.5606	13.3629	19.9988	26.7427
EC6	Enhalus acoroides	Economic City	114.899	116.004	0.949516
EC7	Enhalus acoroides	Economic City	0	3.1281	0.714491	0.775124	-11.2057	38.4112	17.7386	11.9334	13.9144	18.0024
EC7	Enhalus acoroides	Economic City	6.2562	9.3843	0.786837	0.829153	-11.9456	43.1263	19.9928	9.80716	11.6003	15.4735
EC7	Enhalus acoroides	Economic City	12.5124	15.6405	0.774558	0.962992	-9.19666	43.4486	19.1744	10.0002	12.1459	15.231
EC7	Enhalus acoroides	Economic City	18.7686	21.8967	0.909867	0.611528	-9.62929	41.2617	17.8835	8.81647	12.9964	19.0419
EC7	Enhalus acoroides	Economic City	25.0248	28.1529	0.862134	0.904923	-7.95803	32.1067	12.3818	10.0913	19.3457	26.0745
EC7	Enhalus acoroides	Economic City	31.281	34.4091	1.01962	0.463958	-10.3227	30.0248	12.8446	10.4475	18.7885	27.8946
EC7	Enhalus acoroides	Economic City	37.5372	40.6653	1.15223	0.411812	-10.2871	31.0017	11.3336	8.87828	17.1377	31.6487
EC7	Enhalus acoroides	Economic City	43.7934	46.9215	1.13967	0.355888	-10.5795	28.6167	11.6019	8.18056	17.8345	33.7664
EC7	Enhalus acoroides	Economic City	50.0496	53.1777	1.17803	0.254559	-11.2324	23.6057	10.1902	10.8716	20.6137	34.7188
EC7	Enhalus acoroides	Economic City	56.3058	59.4339	1.15023	0.315229	-10.6625	30.4124	9.99281	9.87732	18.1879	31.5295
EC7	Enhalus acoroides	Economic City	62.562	65.6901	1.25355	0.230312	-11.5435	21.0425	7.23748	5.30206	17.6683	48.7497
EC7	Enhalus acoroides	Economic City	68.8182	71.9463	1.16456	0.22615	-11.8814	31.838	9.66611	9.02261	18.0144	31.4589
EC7	Enhalus acoroides	Economic City	75.0744	78.2025	1.21224	0.214685	-11.9604	21.3386	7.2551	7.5688	19.4798	44.3577
EC7	Enhalus acoroides	Economic City	81.3306	84.4587	1.15273	0.238307	-12.149	30.2279	10.0557	7.45128	16.0643	36.2009
EC7	Enhalus acoroides	Economic City	87.5868	90.7149	1.15432	0.21234	-12.1332	20.6149	7.3711	6.60258	17.7238	47.6876
EC7	Enhalus acoroides	Economic City	93.843	96.9711	1.29051	0.220582	-12.1194	22.6957	7.77339	7.29806	18.7219	43.511
EC7	Enhalus acoroides	Economic City	100.099	103.227	1.28176	0.222508	-12.0749	23.6645	8.01847	6.32066	17.789	44.2074
EC7	Enhalus acoroides	Economic City	106.355	109.483	1.39628	0.214835	-12.5738	26.9404	9.28495	6.88457	16.2297	40.6604
EC7	Enhalus acoroides	Economic City	112.612	115.74	1.22809	0.182152	-12.954	24.8098	10.6402	7.18796	14.2392	43.1229
EC7	Enhalus acoroides	Economic City	118.868	121.996	1.26413	0.190078	-13.8134	20.8285	11.6065	7.74825	14.3522	45.4646
EC8	Thalassodendrum ciliatum	Economic City	0	3.3846	0.850913	0.296366	-13.764	10.6535	4.04629	5.20082	23.8482	56.2512
EC8	Thalassodendrum ciliatum	Economic City	6.7692	10.1538	1.04693	0.240994	-13.5605	15.8143	4.89191	4.99665	24.0611	50.236
EC8	Thalassodendrum ciliatum	Economic City	13.5384	16.923	1.0487	0.276324	-13.7047	12.2645	4.29282	5.12192	23.6939	54.6268
EC8	Thalassodendrum ciliatum	Economic City	20.3076	23.6922	1.07856	0.0851711	-14.3468	0	0	0	17.9251	82.0749
EC8	Thalassodendrum ciliatum	Economic City	27.0768	30.4614	0.902695	0.0652524	-14.4179	0	1.29212	0.714149	14.5592	83.4345
EC8	Thalassodendrum ciliatum	Economic City	33.846	37.2306	0.908527	0.0657033	-14.2984	5.35291	1.7036	3.72974	29.2108	60.0029
EC8	Thalassodendrum ciliatum	Economic City	40.6152	43.9998	0.898555	0.0686246	-14.891	1.52388e-08	1.1636	0.129206	23.0797	75.6275
EC9	Thalassodendrum ciliatum	Economic City	0	3.5385	0.414219	0.882618	-13.2099	39.2899	15.5143	8.57093	14.0838	22.5411
EC9	Thalassodendrum ciliatum	Economic City	7.077	10.6155	0.752511	0.490734	-14.5246	28.1556	9.36373	3.0745	12.2556	47.1506
EC9	Thalassodendrum ciliatum	Economic City	14.154	17.6925	0.987707	0.317166	-14.9256	17.8265	6.04802	3.43736	21.8675	50.8205
EC9	Thalassodendrum ciliatum	Economic City	21.231	24.7695	1.0325	0.298773	-14.5641	18.6592	5.89641	4.07945	18.069	53.296
EC9	Thalassodendrum ciliatum	Economic City	28.308	31.8465	1.04366	0.195332	-14.7409	10.1249	3.57125	4.64936	24.5852	57.0693
EC9	Thalassodendrum ciliatum	Economic City	35.385	38.9235	0.950292	0.17246	-14.3665	8.13662	2.65447	2.17713	23.0619	63.9698
EC9	Thalassodendrum ciliatum	Economic City	42.462	46.0005	1.03474	0.189452	-17.4305	25.5458	6.09891	3.25643	22.8538	42.245
EC10	Thalassodendrum ciliatum	Economic City	0	1.1	1.03021	0.632106	-13.0955	9.82468	4.83645	3.34151	21.3797	60.6177
EC10	Thalassodendrum ciliatum	Economic City	1.1	2.2	0.893007	0.408219	-14.4292	9.89976	3.80217	5.57666	27.9523	52.7691
EC10	Thalassodendrum ciliatum	Economic City	2.2	3.3	1.15858	0.461856	-13.2524	10.1033	3.50392	3.36728	23.4769	59.5485
EC10	Thalassodendrum ciliatum	Economic City	3.3	4.4	1.56814	0.38139	-13.7118	9.79354	3.25345	3.44833	23.5979	59.9068
EC10	Thalassodendrum ciliatum	Economic City	4.4	5.5	0.851492	0.393722	-14.381	19.884	8.40462	4.05286	18.6936	48.9649
EC10	Thalassodendrum ciliatum	Economic City	5.5	6.6	1.41356	0.383827	-14.8552	24.713	11.481	5.91618	17.827	40.0627
EC10	Thalassodendrum ciliatum	Economic City	6.6	7.7	1.04022	0.346378	-14.9526	29.9449	15.1555	7.53653	16.2442	31.1188
EC10	Thalassodendrum ciliatum	Economic City	7.7	8.8	1.19833	0.352403	-14.6899	24.6299	10.7014	6.27659	19.1454	39.2467
EC10	Thalassodendrum ciliatum	Economic City	8.8	9.9	1.24132	0.389808	-15.1189	28.5976	11.2464	5.46138	17.9303	36.7643
EC10	Thalassodendrum ciliatum	Economic City	9.9	11	1.31345	0.265048	-15.4849	25.5946	11.063	5.23135	17.3766	40.7345
EC10	Thalassodendrum ciliatum	Economic City	11	12.1	0.713404	0.252431	-16.0084	29.9944	12.0723	5.04616	17.1069	35.7802
EC10	Thalassodendrum ciliatum	Economic City	12.1	13.2	1.0835	0.234773	-14.6004	19.5896	7.89287	7.47407	24.5744	40.469
EC10	Thalassodendrum ciliatum	Economic City	13.2	14.3	1.47981	0.22204	-14.5476	14.0579	5.72109	5.71876	24.9045	49.5978
EC10	Thalassodendrum ciliatum	Economic City	14.3	15.4	1.26929	0.229237	-15.0034	9.98577	4.5555	2.69961	19.3068	63.4523
EC10	Thalassodendrum ciliatum	Economic City	15.4	16.5	1.17654	0.1939	-14.6651	14.1555	5.32859	7.3829	27.6312	45.5018
EC10	Thalassodendrum ciliatum	Economic City	16.5	17.6	0.667179	0.158543	-15.2551	7.75784	3.54942	5.20849	18.0035	65.4808
EC10	Thalassodendrum ciliatum	Economic City	17.6	18.7	1.53516	0.152263	-14.3606	12.1445	4.94671	4.7476	24.7126	53.4486
EC10	Thalassodendrum ciliatum	Economic City	18.7	19.8	1.31522	0.208853	-14.063	14.5555	4.26411	3.81462	21.1883	56.1775
EC10	Thalassodendrum ciliatum	Economic City	19.8	20.9	1.22306	0.1813	-14.3954	8.68614	2.32406	2.72414	23.4468	62.8188
EC10	Thalassodendrum ciliatum	Economic City	20.9	22	0.88594	0.148379	-14.879	10.3006	2.99373	3.98435	27.239	55.4823
EC10	Thalassodendrum ciliatum	Economic City	22	23.1	1.42328
EC10	Thalassodendrum ciliatum	Economic City	23.1	24.2	0.804089	0.113061	-15.491	9.45047	3.17534	2.10333	20.6953	64.5756
EC10	Thalassodendrum ciliatum	Economic City	24.2	25.3	1.04523
EC10	Thalassodendrum ciliatum	Economic City	25.3	26.4	1.13915	0.0966587	-15.0581	4.97538	2.04229	2.88313	19.4986	70.6006
EC10	Thalassodendrum ciliatum	Economic City	26.4	27.5	1.26899
EC10	Thalassodendrum ciliatum	Economic City	27.5	28.6	1.16977	0.123964	-18.0115	5.80931	2.05708	2.62017	21.2699	68.2435
EC10	Thalassodendrum ciliatum	Economic City	28.6	29.7	1.26517
EC10	Thalassodendrum ciliatum	Economic City	29.7	30.8	1.05553	0.0774224	-15.2263	2.07878	1.13913	3.44498	27.0811	66.256
EC10	Thalassodendrum ciliatum	Economic City	30.8	31.9	1.19097
EC10	Thalassodendrum ciliatum	Economic City	31.9	33	0.87328	0.0815229	-16.4383	5.21728	1.75547	4.38826	27.2645	61.3745
EC10	Thalassodendrum ciliatum	Economic City	33	34.1	1.05524
EC10	Thalassodendrum ciliatum	Economic City	34.1	35.2	1.06849	0.0791762	-17.1179	4.42684	1.93656	5.0257	25.3871	63.2238
EC10	Thalassodendrum ciliatum	Economic City	35.2	36.3	0.879463
EC10	Thalassodendrum ciliatum	Economic City	36.3	37.4	0.93776	0.0853525	-17.7545	2.30896	1.69515	4.34912	20.8159	70.8309
EC10	Thalassodendrum ciliatum	Economic City	37.4	38.5	0.837359
EC10	Thalassodendrum ciliatum	Economic City	38.5	39.6	0.969559	0.0750731	-17.4566	0	1.02072	1.21422	13.0082	84.7568
EC10	Thalassodendrum ciliatum	Economic City	39.6	40.7	0.907139
EC10	Thalassodendrum ciliatum	Economic City	40.7	41.8	1.11825	0.0643944	-17.3309	0	1.54209	3.55974	16.2431	78.655
EC10	Thalassodendrum ciliatum	Economic City	41.8	42.9	0.837948
EC10	Thalassodendrum ciliatum	Economic City	42.9	44	0.859442	0.0606424	-15.2541	0	1.14117	0.923682	14.8249	83.1103
EC10	Thalassodendrum ciliatum	Economic City	44	45.1	0.814099
EC10	Thalassodendrum ciliatum	Economic City	45.1	46.2	0.757863	0.0703432	-17.3181	0	0.323185	0.127316	15.8463	83.7032
EC10	Thalassodendrum ciliatum	Economic City	46.2	47.3	0.638619
EC10	Thalassodendrum ciliatum	Economic City	47.3	48.4	0.653635	0.0804125	-17.7169	0	0	0.0509845	20.6394	79.3097
EC10	Thalassodendrum ciliatum	Economic City	48.4	50.6	0.973533
EC10	Thalassodendrum ciliatum	Economic City	50.6	52.8	1.00445	0.0693353	-17.3399	0	0	0	15.9022	84.0978
EC10	Thalassodendrum ciliatum	Economic City	52.8	55	0.957929
PR1	Thalassodendrum ciliatum	Petro Rabigh	0	1.2561	0.85242	0.113589	-21.3846	8.57288	41.1835	42.0878	8.15583	6.77496e-07
PR1	Thalassodendrum ciliatum	Petro Rabigh	1.2561	2.5122	1.08344	0.155278	-21.2345	7.87371	39.345	43.005	9.77627	1.11445e-06
PR1	Thalassodendrum ciliatum	Petro Rabigh	2.5122	3.7683	0.949884	0.132549	-19.9662	10.6792	40.8569	40.2304	8.23351	1.1449e-06
PR1	Thalassodendrum ciliatum	Petro Rabigh	3.7683	5.0244	0.924358	0.141529	-21.0302	12.9751	39.7126	39.0457	8.26665	1.34627e-06
PR1	Thalassodendrum ciliatum	Petro Rabigh	5.0244	6.2805	0.746448	0.124523	-21.2816	17.5269	37.2754	36.5271	8.67055	1.19141e-06
PR1	Thalassodendrum ciliatum	Petro Rabigh	6.2805	7.5366	1.0574	0.145991	-21.242	17.1441	41.2254	35.6057	6.02475	1.15021e-06
PR1	Thalassodendrum ciliatum	Petro Rabigh	7.5366	8.7927	1.02053	0.154198	-20.1612	18.9116	38.5358	35.2752	7.27737	8.4498e-07
PR1	Thalassodendrum ciliatum	Petro Rabigh	8.7927	10.0488	1.08216	0.123281	-20.8639	18.4951	37.4149	34.4622	8.20822	1.41956
PR1	Thalassodendrum ciliatum	Petro Rabigh	10.0488	11.3049	0.998873	0.127489	-20.7184	19.4246	38.9706	34.8778	6.72697	1.2611e-06
PR1	Thalassodendrum ciliatum	Petro Rabigh	11.3049	12.561	1.2201	0.157191	-19.7682	19.2775	38.0365	35.5162	7.16979	4.128e-07
PR1	Thalassodendrum ciliatum	Petro Rabigh	12.561	13.8171	0.976957	0.211377	-19.2615	25.0979	35.2928	31.9826	7.62675	5.71113e-07
PR1	Thalassodendrum ciliatum	Petro Rabigh	13.8171	15.0732	1.00377	0.15051	-21.6231	23.4795	37.8324	32.0887	6.59935	9.02785e-07
PR1	Thalassodendrum ciliatum	Petro Rabigh	15.0732	16.3293	1.10201	0.15544	-21.2826	24.8591	38.4222	31.6284	5.09031	8.07822e-08
PR1	Thalassodendrum ciliatum	Petro Rabigh	16.3293	17.5854	1.32066	0.227719	-20.0355	33.2145	32.6977	27.6815	6.40638	1.05329e-07
PR1	Thalassodendrum ciliatum	Petro Rabigh	17.5854	18.8415	1.04451	0.237577	-19.9108	30.8825	33.3269	28.8972	6.89341	8.66523e-07
PR1	Thalassodendrum ciliatum	Petro Rabigh	18.8415	20.0976	1.12289	0.233501	-19.5544	26.6537	35.2687	31.1483	6.9293	7.91901e-07
PR1	Thalassodendrum ciliatum	Petro Rabigh	20.0976	21.3537	0.810908	0.25117	-20.9679	27.376	35.5676	30.5453	6.5111	2.96101e-07
PR1	Thalassodendrum ciliatum	Petro Rabigh	21.3537	22.6098	1.13604	0.219839	-20.176	31.2282	27.9415	29.1743	10.258	1.39796
PR1	Thalassodendrum ciliatum	Petro Rabigh	22.6098	23.8659	1.08112	0.222841	-22.9762	37.2773	24.7097	27.6556	10.3574	2.06024e-07
PR1	Thalassodendrum ciliatum	Petro Rabigh	23.8659	25.122	1.3583	0.120081	-24.3035
PR1	Thalassodendrum ciliatum	Petro Rabigh	25.122	26.3781	0.989333			32.6733	27.3091	31.5916	8.42609	1.17154e-08
PR1	Thalassodendrum ciliatum	Petro Rabigh	26.3781	27.6342	1.17756	0.210848	-23.9422
PR1	Thalassodendrum ciliatum	Petro Rabigh	27.6342	28.8903	1.23531			26.8017	33.705	33.9464	5.54687	0
PR1	Thalassodendrum ciliatum	Petro Rabigh	28.8903	30.1464	1.21804	0.240882	-22.6891
PR1	Thalassodendrum ciliatum	Petro Rabigh	30.1464	31.4025	0.983919			17.6102	43.8916	36.5988	1.89941	0
PR1	Thalassodendrum ciliatum	Petro Rabigh	31.4025	32.6586	1.25929	0.182502	-23.4721
PR1	Thalassodendrum ciliatum	Petro Rabigh	32.6586	33.9147	1.12032			38.0393	29.6065	26.8169	5.5374	8.80404e-08
PR1	Thalassodendrum ciliatum	Petro Rabigh	33.9147	35.1708	1.13501	0.181596	-24.3352
PR1	Thalassodendrum ciliatum	Petro Rabigh	35.1708	36.4269	1.27476			27.2768	33.7822	32.5984	6.34262	0
PR1	Thalassodendrum ciliatum	Petro Rabigh	36.4269	37.683	1.036	0.179047	-24.5282
PR1	Thalassodendrum ciliatum	Petro Rabigh	37.683	38.9391	1.1608			56.7667	22.5028	18.4493	2.28121	0
PR1	Thalassodendrum ciliatum	Petro Rabigh	38.9391	40.1952	1.12418	0.205926	-23.5295
PR1	Thalassodendrum ciliatum	Petro Rabigh	40.1952	41.4513	1.19432			34.8739	33.4193	29.2048	2.50197	0
PR1	Thalassodendrum ciliatum	Petro Rabigh	41.4513	42.7074	1.24382	0.192225	-23.0009
PR1	Thalassodendrum ciliatum	Petro Rabigh	42.7074	43.9635	1.29101			30.8261	31.7483	31.415	6.01059	0
PR1	Thalassodendrum ciliatum	Petro Rabigh	43.9635	45.2196	1.25001	0.156431	-23.4444
PR1	Thalassodendrum ciliatum	Petro Rabigh	45.2196	46.4757	1.39956			37.6358	26.6945	27.9849	7.68471	2.39995e-07
PR1	Thalassodendrum ciliatum	Petro Rabigh	46.4757	47.7318	1.21726	0.200285	-23.6115
PR1	Thalassodendrum ciliatum	Petro Rabigh	47.7318	48.9879	1.1051			18.4319	38.6271	36.7489	6.19207	1.13693e-08
PR1	Thalassodendrum ciliatum	Petro Rabigh	48.9879	50.244	1.12779	0.199636	-23.7368
PR1	Thalassodendrum ciliatum	Petro Rabigh	50.244	51.5001	1.12238
PR1	Thalassodendrum ciliatum	Petro Rabigh	51.5001	52.7562	1.26574	0.160244	-24.5559	19.342	49.3515	29.6619	1.64465	0
PR1	Thalassodendrum ciliatum	Petro Rabigh	52.7562	54.0123	1.2562	0.110631	-25.6533	41.9912	26.5908	26.2071	5.21092	0
PR1	Thalassodendrum ciliatum	Petro Rabigh	54.0123	55.2684	1.1657
PR1	Thalassodendrum ciliatum	Petro Rabigh	55.2684	56.5245	1.39002	0.133407	-25.4323	31.3379	41.3651	24.9488	2.34829	4.56368e-08
PR1	Thalassodendrum ciliatum	Petro Rabigh	56.5245	57.7806	1.14868
PR1	Thalassodendrum ciliatum	Petro Rabigh	57.7806	59.0367	1.03884	0.10634	-27.3606	24.0193	49.2764	26.7042	5.49542e-08	0
PR1	Thalassodendrum ciliatum	Petro Rabigh	59.0367	60.2928	1.33793
PR1	Thalassodendrum ciliatum	Petro Rabigh	60.2928	61.5489	1.28379	0.10375	-27.1593	24.2499	54.1112	21.639	0	0
PR1	Thalassodendrum ciliatum	Petro Rabigh	61.5489	62.805	1.25775
PR1	Thalassodendrum ciliatum	Petro Rabigh	62.805	64.0611	1.28095	0.0996074	-27.2106	23.8447	46.2188	29.9366	9.07777e-07	0
PR1	Thalassodendrum ciliatum	Petro Rabigh	64.0611	65.3172	1.20747
PR1	Thalassodendrum ciliatum	Petro Rabigh	65.3172	66.5733	1.20747	0.137669	-23.7506	31.2269	38.2177	26.9982	3.55722	1.66166e-07
PR1	Thalassodendrum ciliatum	Petro Rabigh	66.5733	67.8294	1.35005
PR1	Thalassodendrum ciliatum	Petro Rabigh	67.8294	69.0855	1.1773	0.121448	-26.6175	31.2828	38.0757	27.4694	3.17206	0
PR1	Thalassodendrum ciliatum	Petro Rabigh	69.0855	70.3416	1.33742
PR1	Thalassodendrum ciliatum	Petro Rabigh	70.3416	71.5977	1.20566	0.0751288	-26.4497	24.0969	43.7378	31.006	1.15925	0
PR1	Thalassodendrum ciliatum	Petro Rabigh	71.5977	72.8538	1.23248
PR1	Thalassodendrum ciliatum	Petro Rabigh	72.8538	74.1099	1.17343	0.131344	-25.2438	21.4506	43.827	32.9277	1.79465	0
PR1	Thalassodendrum ciliatum	Petro Rabigh	74.1099	75.366	1.2745
PR1	Thalassodendrum ciliatum	Petro Rabigh	75.366	76.6221	1.184	0.157416	-25.9523	25.8677	46.9545	27.1778	8.01803e-07	0
PR1	Thalassodendrum ciliatum	Petro Rabigh	76.6221	77.8782	1.15384
PR1	Thalassodendrum ciliatum	Petro Rabigh	77.8782	79.1343	1.28069	0.238216	-24.0635	26.9488	42.8555	27.4643	2.73146	1.39979e-07
PR1	Thalassodendrum ciliatum	Petro Rabigh	79.1343	80.3904	1.24202
PR1	Thalassodendrum ciliatum	Petro Rabigh	80.3904	81.6465	1.15822	0.239825	-23.1319	92.1677	5.56862	2.26367	5.72898e-07	6.83545e-08
PR1	Thalassodendrum ciliatum	Petro Rabigh	81.6465	82.9026	0.864539
PR1	Thalassodendrum ciliatum	Petro Rabigh	82.9026	84.1587	0.84881	0.42435	-21.9911	69.6231	19.0411	10.1867	1.14913	7.98066e-08
PR1	Thalassodendrum ciliatum	Petro Rabigh	84.1587	85.4148	0.958908
PR1	Thalassodendrum ciliatum	Petro Rabigh	85.4148	86.6709	0.932608	0.350465	-21.7404	94.0082	3.90135	2.0904	2.073e-07	0
PR1	Thalassodendrum ciliatum	Petro Rabigh	86.6709	87.927	0.94318
PR1	Thalassodendrum ciliatum	Petro Rabigh	87.927	89.1831	0.889549	0.0842516	-23.9816	48.7838	33.3605	17.8556	2.69911e-07	0
PR1	Thalassodendrum ciliatum	Petro Rabigh	89.1831	90.4392	1.08241
PR1	Thalassodendrum ciliatum	Petro Rabigh	90.4392	91.6953	1.28946	0.159729	-23.345	28.5313	51.5602	19.9085	0	0
PR1	Thalassodendrum ciliatum	Petro Rabigh	91.6953	92.9514	1.22319
PR1	Thalassodendrum ciliatum	Petro Rabigh	92.9514	94.2075	1.24099	0.161559	-22.2062	69.3724	21.2083	9.41933	9.10044e-07	4.04852e-08
PR1	Thalassodendrum ciliatum	Petro Rabigh	94.2075	95.4636	1.07648
PR1	Thalassodendrum ciliatum	Petro Rabigh	95.4636	96.7197	1.2513	0.11287	-23.8888	45.8303	38.1041	16.0655	3.73649e-07	0
PR1	Thalassodendrum ciliatum	Petro Rabigh	96.7197	97.9758	1.24872
PR1	Thalassodendrum ciliatum	Petro Rabigh	97.9758	99.2319	1.1889	0.182177	-23.2069	43.9648	38.8071	17.2281	0	0
PR1	Thalassodendrum ciliatum	Petro Rabigh	99.2319	100.488	1.16595
PR1	Thalassodendrum ciliatum	Petro Rabigh	100.488	101.744	1.06385	0.260332	-22.9957	76.5837	18.1104	5.30591	7.80944e-07	0
PR1	Thalassodendrum ciliatum	Petro Rabigh	101.744	103	0.993974
PR1	Thalassodendrum ciliatum	Petro Rabigh	103	104.256	1.08809	0.168697	-22.8368	75.9165	16.7266	7.35693	3.33597e-07	0
PR1	Thalassodendrum ciliatum	Petro Rabigh	104.256	105.512	1.15332
PR1	Thalassodendrum ciliatum	Petro Rabigh	105.512	106.769	1.20953	0.123027	-21.5934	37.4585	39.6902	22.8513	5.1631e-07	0
PR1	Thalassodendrum ciliatum	Petro Rabigh	106.769	108.025	1.23067
PR1	Thalassodendrum ciliatum	Petro Rabigh	108.025	109.281	1.20901	0.152891	-21.7532	38.4888	43.1523	18.3589	0	0
PR1	Thalassodendrum ciliatum	Petro Rabigh	109.281	110.537	1.27657
PR1	Thalassodendrum ciliatum	Petro Rabigh	110.537	111.793	1.14146	0.100438	-23.7724	33.0662	41.9111	25.0227	7.93128e-07	0
PR1	Thalassodendrum ciliatum	Petro Rabigh	111.793	113.049	1.25568
PR1	Thalassodendrum ciliatum	Petro Rabigh	113.049	114.305	0.917654	0.117428	-22.2773	36.4965	38.8744	23.4846	1.14455	0
PR1	Thalassodendrum ciliatum	Petro Rabigh	114.305	115.561	1.16776
PR1	Thalassodendrum ciliatum	Petro Rabigh	115.561	116.817	1.04657	0.125976	-21.1769	39.0411	40.3408	18.6552	1.96291	8.07311e-08
PR1	Thalassodendrum ciliatum	Petro Rabigh	116.817	118.073	1.10124
PR1	Thalassodendrum ciliatum	Petro Rabigh	118.073	119.329	1.2268	0.107226	-22.601	37.5427	42.1008	18.7734	1.58308	1.98324e-07
PR1	Thalassodendrum ciliatum	Petro Rabigh	119.329	120.586	1.30802
PR1	Thalassodendrum ciliatum	Petro Rabigh	120.586	121.842	1.23248	0.120177	-22.5597	40.1145	37.1914	19.1833	3.51071	6.1913e-07
PR1	Thalassodendrum ciliatum	Petro Rabigh	121.842	123.098	1.25671
PR1	Thalassodendrum ciliatum	Petro Rabigh	123.098	124.354	1.13733	0.108433	-21.4947	37.1703	38.7752	20.2986	3.75594	6.19076e-07
PR1	Thalassodendrum ciliatum	Petro Rabigh	124.354	125.61	1.18297
PR1	Thalassodendrum ciliatum	Petro Rabigh	125.61	126.866	1.23686	0.169234	-20.8102	45.7509	33.4765	16.4469	4.32575	6.46556e-07
PR1	Thalassodendrum ciliatum	Petro Rabigh	126.866	128.122	1.18168
PR1	Thalassodendrum ciliatum	Petro Rabigh	128.122	129.378	1.15873	0.108685	-22.9665	37.4641	42.6234	18.0084	1.90409	2.71156e-07
PR1	Thalassodendrum ciliatum	Petro Rabigh	129.378	130.634	1.11258
PR1	Thalassodendrum ciliatum	Petro Rabigh	130.634	131.891	1.24588	0.179643	-22.8589	44.7988	35.6877	16.437	3.07654	5.70295e-07
PR1	Thalassodendrum ciliatum	Petro Rabigh	131.891	133.147	1.17704
PR1	Thalassodendrum ciliatum	Petro Rabigh	133.147	134.403	1.01847	0.0890391	-23.2396	36.6545	42.9122	18.6731	1.76021	6.24797e-07
PR1	Thalassodendrum ciliatum	Petro Rabigh	134.403	135.659	1.0739
PR1	Thalassodendrum ciliatum	Petro Rabigh	135.659	136.915	1.32788	0.0810485	-23.0184	37.714	43.5073	18.7788	6.15567e-07	0
PR1	Thalassodendrum ciliatum	Petro Rabigh	136.915	138.171	1.11903
PR1	Thalassodendrum ciliatum	Petro Rabigh	138.171	139.427	0.959682	0.105085	-21.4201	36.4122	46.2665	17.3214	0	0
PR1	Thalassodendrum ciliatum	Petro Rabigh	139.427	140.683	1.09041
PR1	Thalassodendrum ciliatum	Petro Rabigh	140.683	141.939	1.13372	0.215447	-21.7848	31.2861	45.6579	21.5064	1.54959	4.70107e-07
PR1	Thalassodendrum ciliatum	Petro Rabigh	141.939	143.195	1.15023
PR1	Thalassodendrum ciliatum	Petro Rabigh	143.195	144.452	0.817869	0.0892357	-24.6904	33.7736	45.8876	20.3388	7.78232e-07	9.96421e-08
PR1	Thalassodendrum ciliatum	Petro Rabigh	144.452	145.708	1.33432
PR1	Thalassodendrum ciliatum	Petro Rabigh	145.708	146.964	1.17498	0.14367	-25.5016	39.3513	40.2092	18.7288	1.71065	2.36064e-07
PR1	Thalassodendrum ciliatum	Petro Rabigh	146.964	148.22	1.28043
PR1	Thalassodendrum ciliatum	Petro Rabigh	148.22	149.476	1.08216	0.10853	-25.621	35.7459	45.5344	18.7197	3.15009e-08	0
PR1	Thalassodendrum ciliatum	Petro Rabigh	149.476	150.732	1.18581
PR1	Thalassodendrum ciliatum	Petro Rabigh	150.732	151.988	0.91456	0.0706688	-25.1029	42.8841	39.4986	17.6174	6.44685e-08	0
PR1	Thalassodendrum ciliatum	Petro Rabigh	151.988	153.244	1.14919
PR1	Thalassodendrum ciliatum	Petro Rabigh	153.244	154.5	1.22526	0.0745692	-24.3737	38.4244	44.6266	16.949	0	0
PR1	Thalassodendrum ciliatum	Petro Rabigh	154.5	155.756	1.30235
PR1	Thalassodendrum ciliatum	Petro Rabigh	155.756	157.012	1.151	0.0988365	-24.4368	38.4547	42.365	18.044	1.13625	1.6495e-07
PR1	Thalassodendrum ciliatum	Petro Rabigh	157.012	158.269	1.0739
PR1	Thalassodendrum ciliatum	Petro Rabigh	158.269	159.525	1.11593	0.0944279	-24.9953	38.316	45.2909	16.3932	0	0
PR1	Thalassodendrum ciliatum	Petro Rabigh	159.525	160.781	1.14507
PR1	Thalassodendrum ciliatum	Petro Rabigh	160.781	162.037	1.2299	0.0940504	-23.825	38.4541	45.4804	16.0654	0	0
PR1	Thalassodendrum ciliatum	Petro Rabigh	162.037	163.293	0.999647
PR1	Thalassodendrum ciliatum	Petro Rabigh	163.293	164.549	0.874852	0.0993158	-23.4579	49.4812	38.5344	11.9843	7.45985e-07	7.0735e-08
PR1	Thalassodendrum ciliatum	Petro Rabigh	164.549	165.805	1.17343
PR1	Thalassodendrum ciliatum	Petro Rabigh	165.805	167.061	1.09066	0.075046	-23.6652	47.7858	40.6543	11.5599	0	0
PR1	Thalassodendrum ciliatum	Petro Rabigh	167.061	168.317	1.0703
PR1	Thalassodendrum ciliatum	Petro Rabigh	168.317	169.573	1.20798	0.0932707	-23.9799	48.1796	39.0552	12.7652	6.62143e-07	1.18988e-07
PR1	Thalassodendrum ciliatum	Petro Rabigh	169.573	170.83	1.09737
PR1	Thalassodendrum ciliatum	Petro Rabigh	170.83	172.086	1.09247	0.0999141	-23.5951	42.2569	42.8896	14.8535	9.33775e-07	1.65722e-07
PR1	Thalassodendrum ciliatum	Petro Rabigh	172.086	173.342	1.23196
PR1	Thalassodendrum ciliatum	Petro Rabigh	173.342	174.598	1.13527	0.0822437	-23.5625	44.3143	40.5441	13.9921	1.1495	1.41794e-07
PR1	Thalassodendrum ciliatum	Petro Rabigh	174.598	175.854	1.19535
PR1	Thalassodendrum ciliatum	Petro Rabigh	175.854	177.11	1.16312	0.0897852	-24.5098	48.8792	35.6835	13.5592	1.87798	1.64897e-07
PR1	Thalassodendrum ciliatum	Petro Rabigh	177.11	178.366	1.03471
PR1	Thalassodendrum ciliatum	Petro Rabigh	178.366	179.622	1.05096	0.0895264	-23.3593	50.6737	33.9956	12.9729	2.35785	6.54438e-08
PR1	Thalassodendrum ciliatum	Petro Rabigh	179.622	180.878	1.15177
PR1	Thalassodendrum ciliatum	Petro Rabigh	180.878	182.135	0.996811	0.128355	-23.0819	53.7319	34.4198	10.4922	1.35609	1.38146e-07
PR1	Thalassodendrum ciliatum	Petro Rabigh	182.135	183.391	1.11645
PR1	Thalassodendrum ciliatum	Petro Rabigh	183.391	184.647	0.947821	0.0858793	-24.1135	48.9975	37.1752	12.4523	1.37502	2.0607e-07
PR1	Thalassodendrum ciliatum	Petro Rabigh	184.647	185.903	0.986239
PR1	Thalassodendrum ciliatum	Petro Rabigh	185.903	187.159	1.16105	0.11715	-23.3954	65.8166	27.4193	6.76414	8.76627e-07	9.13016e-09
PR1	Thalassodendrum ciliatum	Petro Rabigh	187.159	188.415	1.12599
PR1	Thalassodendrum ciliatum	Petro Rabigh	188.415	189.671	1.17859	0.140303	-21.5824	89.5336	8.50076	1.9656	7.8106e-08	0
PR1	Thalassodendrum ciliatum	Petro Rabigh	189.671	190.927	1.24975
PR1	Thalassodendrum ciliatum	Petro Rabigh	190.927	192.183	1.11774	0.103049	-21.6219	26.0902	36.3546	30.1635	7.39171	2.17812e-07
PR1	Thalassodendrum ciliatum	Petro Rabigh	192.183	193.439	1.31215
PR1	Thalassodendrum ciliatum	Petro Rabigh	193.439	194.696	1.16776	0.0541374	-22.3984	28.6876	37.631	27.8961	5.78524	2.91191e-07
PR1	Thalassodendrum ciliatum	Petro Rabigh	194.696	195.952	1.30029
PR1	Thalassodendrum ciliatum	Petro Rabigh	195.952	197.208	1.03394	0.0850416	-21.9384	27.5213	38.8033	28.0503	5.62517	6.23962e-07
PR1	Thalassodendrum ciliatum	Petro Rabigh	197.208	198.464	1.03497
PR1	Thalassodendrum ciliatum	Petro Rabigh	198.464	199.72	1.08035	0.091254	-21.9276	29.6838	38.0834	27.1513	5.08149	7.44514e-08
PR1	Thalassodendrum ciliatum	Petro Rabigh	199.72	200.976	1.06308
PR1	Thalassodendrum ciliatum	Petro Rabigh	200.976	202.232	0.93957	0.0725585	-22.7327	26.3983	38.7106	29.4718	5.41938	1.77544e-07
PR1	Thalassodendrum ciliatum	Petro Rabigh	202.232	203.488	1.1742
PR1	Thalassodendrum ciliatum	Petro Rabigh	203.488	204.744	1.02492	0.0679761	-22.6862	19.4831	42.7751	33.3376	4.4042	0
PR1	Thalassodendrum ciliatum	Petro Rabigh	204.744	206	1.04116
PR2	Thalassodendrum ciliatum	Petro Rabigh	0	4.5201	0.805476	0.0846089	-21.4093	3.17684	26.8015	42.8693	21.0945	6.05778
PR2	Thalassodendrum ciliatum	Petro Rabigh	9.0402	13.5603	0.919077	0.0845894	-22.6852	5.79996	28.2441	39.3561	20.0471	6.55276
PR2	Thalassodendrum ciliatum	Petro Rabigh	18.0804	22.6005	0.972987	0.263342	-20.3103	11.0551	30.9347	36.1979	16.0485	5.76381
PR2	Thalassodendrum ciliatum	Petro Rabigh	27.1206	31.6407	0.642418	0.0822166	-21.7169	12.9302	27.1096	34.3027	18.1543	7.50309
PR2	Thalassodendrum ciliatum	Petro Rabigh	36.1608	40.6809	0.993807	1.71138	-23.5339	16.6423	24.4539	37.3719	17.4241	4.10785
PR2	Thalassodendrum ciliatum	Petro Rabigh	45.201	49.7211	1.00968	1.67142	-22.8039	12.4426	21.9532	38.8946	21.1047	5.60496
PR2	Thalassodendrum ciliatum	Petro Rabigh	54.2412	58.7613	0.992898	2.0653	-22.7604	22.2979	26.2425	36.8585	13.0273	1.57385
PR2	Thalassodendrum ciliatum	Petro Rabigh	63.2814	67.8015	0.964691	0.349047	-23.8742	10.9304	28.034	41.8749	15.3085	3.85216
PR2	Thalassodendrum ciliatum	Petro Rabigh	72.3216	76.8417	0.95002	1.70315	-22.2886	17.2066	33.1118	39.5862	9.48238	0.612973
PR2	Thalassodendrum ciliatum	Petro Rabigh	81.3618	85.8819	0.929021	2.0403	-24.1481	32.2571	34.6394	26.3024	5.80053	1.00045
PR2	Thalassodendrum ciliatum	Petro Rabigh	90.402	94.9221	0.933165	0.319096	-23.9365	21.2526	32.9363	34.1886	9.80767	1.81482
PR2	Thalassodendrum ciliatum	Petro Rabigh	99.4422	103.962	0.84198	1.9245	-24.0601	39.7804	36.4314	20.5773	2.6327	0.57819
PR2	Thalassodendrum ciliatum	Petro Rabigh	108.482	113.002	0.911368	0.0821782	-24.6328	45.1752	33.7935	18.41	2.33809	0.283221
PR3	Thalassodendrum ciliatum	Petro Rabigh	0	3.8388	0.885783	0.0664475	-20.3182	4.17918	50.0544	43.8021	1.96433	0
PR3	Thalassodendrum ciliatum	Petro Rabigh	7.6776	11.5164	1.10237	0.0624156	-22.8174	5.61537	53.3422	39.9905	1.05195	0
PR3	Thalassodendrum ciliatum	Petro Rabigh	15.3552	19.194	1.0254	0.116125	-22.4821	34.4672	34.8575	27.1975	3.2044	0.273336
PR3	Thalassodendrum ciliatum	Petro Rabigh	23.0328	26.8716	1.06444	0.130608	-23.1835	30.5844	29.8107	29.1391	8.88232	1.58345
PR3	Thalassodendrum ciliatum	Petro Rabigh	30.7104	34.5492	1.03537	0.0920826	-22.9586	13.5842	39.191	34.8288	10.0224	2.37376
PR3	Thalassodendrum ciliatum	Petro Rabigh	38.388	42.2268	1.0105	0.243263	-21.5051	31.3563	29.2564	26.6588	10.2503	2.47833
PR3	Thalassodendrum ciliatum	Petro Rabigh	46.0656	49.9044	1.02571	0.18002	-21.4345	23.4338	33.9304	30.1812	10.0943	2.36033
PR3	Thalassodendrum ciliatum	Petro Rabigh	53.7432	57.582	1.04207	0.296512	-22.891	37.052	32.3648	21.7194	7.39226	1.4716
PR3	Thalassodendrum ciliatum	Petro Rabigh	61.4208	65.2596	1.00552	0.367672	-23.8501	27.2232	35.0513	28.083	8.14041	1.50204
PR3	Thalassodendrum ciliatum	Petro Rabigh	69.0984	72.9372	1.00617	0.251545	-24.633	24.9888	37.4247	26.7896	7.88564	2.91123
PR3	Thalassodendrum ciliatum	Petro Rabigh	76.776	80.6148	1.0306	0.314325	-21.6066	36.2898	35.7901	21.1703	5.28462	1.46517
PR3	Thalassodendrum ciliatum	Petro Rabigh	84.4536	88.2924	0.855531	0.454056	-23.1934	37.8526	31.7508	21.1967	6.97156	2.22841
PR3	Thalassodendrum ciliatum	Petro Rabigh	92.1312	95.97	0.885387	0.568092	-23.9694	77.4332	14.5	7.12364	0.943083	0
PR3	Thalassodendrum ciliatum	Petro Rabigh	99.8088	103.648	0.951469	0.340577	-23.4242	55.0037	23.8344	18.5364	2.62557	0
PR3	Thalassodendrum ciliatum	Petro Rabigh	107.486	111.325	1.00544	0.241151	-23.3057	63.2219	22.3947	10.5154	3.73448	0.133528
PR3	Thalassodendrum ciliatum	Petro Rabigh	115.164	119.003	1.13557	0.066876	-25.034	24.7587	47.4386	26.9335	0.869172	0
PR4	Thalassodendrum ciliatum	Petro Rabigh	0	4.1379	0.95814	0.103121	-22.0234	11.5195	37.2088	40.6425	10.3146	0.314521
PR4	Thalassodendrum ciliatum	Petro Rabigh	8.2758	12.4137	0.993453	0.136487	-21.1211	20.1428	34.5781	35.029	9.08898	1.16104
PR4	Thalassodendrum ciliatum	Petro Rabigh	16.5516	20.6895	1.02125	0.183731	-20.4495	15.578	36.2874	35.5709	11.12	1.44371
PR4	Thalassodendrum ciliatum	Petro Rabigh	24.8274	28.9653	1.10739	0.149236	-20.1948	15.6941	31.0501	36.6441	14.3357	2.27598
PR4	Thalassodendrum ciliatum	Petro Rabigh	33.1032	37.2411	1.01724	0.17148	-21.2017	19.1684	27.8905	34.1815	15.7103	3.04932
PR4	Thalassodendrum ciliatum	Petro Rabigh	41.379	45.5169	1.04763	0.202058	-19.2198	21.9365	32.8536	34.1849	10.5599	0.465152
PR4	Thalassodendrum ciliatum	Petro Rabigh	49.6548	53.7927	1.02387	0.246262	-18.7532	14.2511	27.0115	40.6731	16.2702	1.794
PR4	Thalassodendrum ciliatum	Petro Rabigh	57.9306	62.0685	1.03531	0.118434	-24.3962	13.325	32.6004	41.6773	12.0113	0.386007
PR4	Thalassodendrum ciliatum	Petro Rabigh	66.2064	70.3443	1.00002	0.170957	-23.1546	60.0421	25.1231	13.1222	1.66176	0.050852
PR4	Thalassodendrum ciliatum	Petro Rabigh	74.4822	78.6201	1.06282	0.135328	-24.5335	33.7446	36.1748	26.002	3.60298	0.475624
PR4	Thalassodendrum ciliatum	Petro Rabigh	82.758	86.8959	0.97332	0.279928	-23.5695	50.2741	30.0053	17.3519	2.27969	0.08901
PR4	Thalassodendrum ciliatum	Petro Rabigh	91.0338	95.1717	0.996264	0.195979	-24.0819	37.3277	38.6779	21.09	2.59127	0.31312
PR4	Thalassodendrum ciliatum	Petro Rabigh	99.3096	103.447	1.05664	0.23243	-24.3654	21.3524	35.0025	35.7282	7.63779	0.279175
PR4	Thalassodendrum ciliatum	Petro Rabigh	107.585	111.723	1.04903	0.315969	-24.6659	24.6378	30.2559	32.8893	10.3549	1.86212
PR4	Thalassodendrum ciliatum	Petro Rabigh	115.861	119.999	1.02588	0.121813	-25.2877	19.2287	38.2672	36.0704	6.34631	0.087457
KA1	Halodule uninervis	Khor Alkharar	0	1.125	0.976226	0.433925	-10.7606	8.99337	15.2867	23.8601	26.9904	24.8694
KA1	Halodule uninervis	Khor Alkharar	1.125	2.25	1.25461	0.24069	-13.2168	14.2923	19.1422	26.3661	22.6741	17.5252
KA1	Halodule uninervis	Khor Alkharar	2.25	3.375	1.31392	0.270648	-12.8951	10.913	15.395	22.3198	23.7434	27.6288
KA1	Halodule uninervis	Khor Alkharar	3.375	4.5	1.35106	0.478969	-10.7528	14.4108	14.5048	20.656	21.7215	28.7069
KA1	Halodule uninervis	Khor Alkharar	4.5	5.625	1.44232	0.426405	-11.8373	20.1152	18.6947	23.5889	19.4485	18.1527
KA1	Halodule uninervis	Khor Alkharar	5.625	6.75	1.1861	0.394476	-12.003	13.0588	15.1783	23.779	24.8712	23.1127
KA1	Halodule uninervis	Khor Alkharar	6.75	7.875	1.14838	0.405928	-12.0297	13.6133	15.557	24.4348	23.0232	23.3717
KA1	Halodule uninervis	Khor Alkharar	7.875	9	1.06662	0.2886	-13.5523	10.1995	13.6971	22.5247	24.3845	29.1941
KA1	Halodule uninervis	Khor Alkharar	9	10.125	1.26296	0.229724	-14.0486	14.5306	20.7189	28.7835	20.9958	14.9712
KA1	Halodule uninervis	Khor Alkharar	10.125	11.25	1.32918	0.265338	-13.9549	11.607	18.4915	27.408	22.9183	19.5751
KA1	Halodule uninervis	Khor Alkharar	11.25	12.375	1.17573	0.225609	-14.1088	8.75901	16.4767	29.2284	25.8496	19.6863
KA1	Halodule uninervis	Khor Alkharar	12.375	13.5	1.21431	0.236049	-14.1098	13.7829	18.9363	28.8662	23.8336	14.5811
KA1	Halodule uninervis	Khor Alkharar	13.5	14.625	1.26008	0.220697	-13.0885	9.43373	15.6722	28.2629	26.8891	19.742
KA1	Halodule uninervis	Khor Alkharar	14.625	15.75	1.26498	0.204088	-13.2987	9.37904	15.3317	27.1914	26.3418	21.756
KA1	Halodule uninervis	Khor Alkharar	15.75	16.875	1.11528	0.172625	-13.6411	7.26961	16.157	29.9106	26.4901	20.1727
KA1	Halodule uninervis	Khor Alkharar	16.875	18	1.21201	0.173998	-13.2148	8.10615	20.0016	33.1457	24.5498	14.1967
KA1	Halodule uninervis	Khor Alkharar	18	19.125	1.33752	0.200283	-13.127	6.95457	17.9577	31.7194	25.7551	17.6132
KA1	Halodule uninervis	Khor Alkharar	19.125	20.25	1.27937	0.19608	-13.6391	8.54656	19.9211	31.9645	23.6881	15.8798
KA1	Halodule uninervis	Khor Alkharar	20.25	21.375	1.52292	0.150945	-13.6855	8.3523	18.8885	31.3384	24.5548	16.8659
KA1	Halodule uninervis	Khor Alkharar	21.375	22.5	1.42792	0.139536	-13.8532	6.77703	18.32	31.8904	25.3234	17.6892
KA1	Halodule uninervis	Khor Alkharar	22.5	23.625	1.45498
KA1	Halodule uninervis	Khor Alkharar	23.625	24.75	1.56496	0.118463	-13.572	13.9455	24.4321	31.8192	20.2986	9.50464
KA1	Halodule uninervis	Khor Alkharar	24.75	25.875	1.16594
KA1	Halodule uninervis	Khor Alkharar	25.875	27	1.32831	0.165481	-13.8207	6.51146	15.0837	29.1562	28.0318	21.2168
KA1	Halodule uninervis	Khor Alkharar	27	28.125	1.31161
KA1	Halodule uninervis	Khor Alkharar	28.125	29.25	1.37869	0.149923	-14.4986	8.83096	19.1281	32.6663	25.5291	13.8455
KA1	Halodule uninervis	Khor Alkharar	29.25	30.375	1.44577
KA1	Halodule uninervis	Khor Alkharar	30.375	31.5	1.13284	0.133416	-14.0989	6.84823	19.362	34.1689	25.7707	13.8502
KA1	Halodule uninervis	Khor Alkharar	31.5	32.625	1.3784
KA1	Halodule uninervis	Khor Alkharar	32.625	33.75	1.44865	0.129747	-14.1009	8.34678	20.5241	33.5417	24.2267	13.3607
KA1	Halodule uninervis	Khor Alkharar	33.75	34.875	1.40806
KA1	Halodule uninervis	Khor Alkharar	34.875	36	1.46218	0.135297	-14.3801	9.20674	19.5252	34.0803	24.3552	12.8325
KA1	Halodule uninervis	Khor Alkharar	36	37.125	1.82319
KA1	Halodule uninervis	Khor Alkharar	37.125	38.25	1.30758	0.143086	-14.0614	8.81337	20.6503	34.8435	23.5135	12.1794
KA1	Halodule uninervis	Khor Alkharar	38.25	39.375	1.29722
KA1	Halodule uninervis	Khor Alkharar	39.375	40.5	1.40144	0.118517	-14.2933	12.1107	22.0509	33.9224	21.9716	9.94447
KA1	Halodule uninervis	Khor Alkharar	40.5	41.625	1.14435
KA1	Halodule uninervis	Khor Alkharar	41.625	42.75	1.54768	0.144845	-14.0673	7.12315	17.1381	31.8931	26.9825	16.8632
KA1	Halodule uninervis	Khor Alkharar	42.75	43.875	1.20049
KA1	Halodule uninervis	Khor Alkharar	43.875	45	1.30183	0.134545	-13.6144	8.04112	19.4357	34.4982	25.002	13.023
KA1	Halodule uninervis	Khor Alkharar	45	46.125	1.44663
KA1	Halodule uninervis	Khor Alkharar	46.125	47.25	1.35595	0.12657	-14.2302	11.0187	21.7916	35.3492	22.4555	9.38492
KA1	Halodule uninervis	Khor Alkharar	47.25	48.375	1.31018
KA1	Halodule uninervis	Khor Alkharar	48.375	49.5	1.3073	0.160632	-14.164	10.2916	17.6261	32.1786	26.1962	13.7075
KA1	Halodule uninervis	Khor Alkharar	49.5	50.625	1.40028
KA1	Halodule uninervis	Khor Alkharar	50.625	51.75	1.30787	0.151171	-13.1654	8.37152	18.6066	33.3407	25.5387	14.1424
KA1	Halodule uninervis	Khor Alkharar	51.75	52.875	1.25548
KA1	Halodule uninervis	Khor Alkharar	52.875	54	1.48377	0.164528	-13.2612	11.7447	21.4675	33.0045	21.8632	11.9201
KA1	Halodule uninervis	Khor Alkharar	54	55.125	1.40115
KA1	Halodule uninervis	Khor Alkharar	55.125	56.25	1.48492	0.162216	-14.1858	11.7334	19.1352	31.1628	23.4872	14.4814
KA1	Halodule uninervis	Khor Alkharar	56.25	57.375	1.22266
KA1	Halodule uninervis	Khor Alkharar	57.375	58.5	1.51688	0.125505	-14.1601	15.2102	20.8998	30.7635	22.233	10.8935
KA1	Halodule uninervis	Khor Alkharar	58.5	59.625	1.48723
KA1	Halodule uninervis	Khor Alkharar	59.625	60.75	1.11959	0.109895	-14.9377	11.8639	20.1035	31.4494	22.8734	13.7099
KA1	Halodule uninervis	Khor Alkharar	60.75	61.875	1.65737
KA1	Halodule uninervis	Khor Alkharar	61.875	63	1.52235	0.121223	-14.8331	11.9356	22.9911	36.7096	23.288	5.07568
KA1	Halodule uninervis	Khor Alkharar	63	64.125	1.47139
KA1	Halodule uninervis	Khor Alkharar	64.125	65.25	1.29089	0.117349	-14.4838	12.3135	18.7638	32.3479	24.1526	12.4222
KA1	Halodule uninervis	Khor Alkharar	65.25	66.375	1.40316
KA1	Halodule uninervis	Khor Alkharar	66.375	67.5	1.24886	0.154979	-14.3111	14.4079	21.3072	33.8747	23.0301	7.3801
KA1	Halodule uninervis	Khor Alkharar	67.5	68.625	1.12305
KA1	Halodule uninervis	Khor Alkharar	68.625	69.75	1.24886	0.131483	-14.2134	10.8586	18.7508	32.071	24.5365	13.7832
KA1	Halodule uninervis	Khor Alkharar	69.75	70.875	1.20078
KA1	Halodule uninervis	Khor Alkharar	70.875	72	1.30384	0.1469	-13.9578	12.8612	19.3493	31.3948	23.3457	13.049
KA1	Halodule uninervis	Khor Alkharar	72	73.125	1.54941
KA1	Halodule uninervis	Khor Alkharar	73.125	74.25	1.4711	0.102615	-14.3683	11.065	19.0219	32.6891	24.2127	13.0114
KA1	Halodule uninervis	Khor Alkharar	74.25	75.375	1.00358
KA1	Halodule uninervis	Khor Alkharar	75.375	76.5	1.43454	0.130907	-15.0324	11.9772	20.839	34.1085	22.3706	10.7048
KA1	Halodule uninervis	Khor Alkharar	76.5	77.625	1.47773
KA1	Halodule uninervis	Khor Alkharar	77.625	78.75	1.45901	0.111325	-14.2381	11.7189	18.6846	30.8172	24.6286	14.1508
KA1	Halodule uninervis	Khor Alkharar	78.75	79.875	1.34645
KA1	Halodule uninervis	Khor Alkharar	79.875	81	1.48579	0.101681	-14.1552	13.6087	18.6462	27.2846	22.6746	17.7858
KA1	Halodule uninervis	Khor Alkharar	81	82.125	1.37524
KA1	Halodule uninervis	Khor Alkharar	82.125	83.25	1.21085	0.162453	-13.4881	11.0664	15.3299	26.7921	25.4376	21.3741
KA1	Halodule uninervis	Khor Alkharar	83.25	84.375	0.926421
KA1	Halodule uninervis	Khor Alkharar	84.375	85.5	1.40633	0.1567	-15.6493	9.71039	17.8635	29.3295	24.9671	18.1295
KA1	Halodule uninervis	Khor Alkharar	85.5	86.625	1.51918
KA1	Halodule uninervis	Khor Alkharar	86.625	87.75	1.29204	0.119651	-15.2909	10.7969	17.4182	27.2059	24.6337	19.9453
KA1	Halodule uninervis	Khor Alkharar	87.75	88.875	1.12996
KA1	Halodule uninervis	Khor Alkharar	88.875	90	1.40777	0.11326	-14.0752	10.1797	18.9784	30.66	25.0226	15.1592
KA1	Halodule uninervis	Khor Alkharar	90	91.125	1.31161
KA1	Halodule uninervis	Khor Alkharar	91.125	92.25	1.35048	0.0831436	-13.944	9.18984	16.3685	28.7839	26.8366	18.8211
KA1	Halodule uninervis	Khor Alkharar	92.25	93.375	1.49759
KA1	Halodule uninervis	Khor Alkharar	93.375	94.5	1.25087	0.101299	-14.5874	13.9404	19.9663	26.3986	22.9012	16.7935
KA1	Halodule uninervis	Khor Alkharar	94.5	95.625	1.43253
KA1	Halodule uninervis	Khor Alkharar	95.625	96.75	1.5022	0.0949703	-14.4907	9.92774	17.7689	26.4363	25.0147	20.8523
KA1	Halodule uninervis	Khor Alkharar	96.75	97.875	1.44116
KA1	Halodule uninervis	Khor Alkharar	97.875	99	1.22582	0.0194215	-15.0689	11.4325	18.9068	23.6497	21.7302	24.2808
KA1	Halodule uninervis	Khor Alkharar	99	100.125	1.49212
KA1	Halodule uninervis	Khor Alkharar	100.125	101.25	1.51717	0.107407	-14.2519	14.3098	18.4216	22.7452	22.2306	22.2927
KA1	Halodule uninervis	Khor Alkharar	101.25	102.375	1.46621
KA1	Halodule uninervis	Khor Alkharar	102.375	103.5	1.17861	0.125198	-15.4153	9.60948	18.3715	28.7079	24.493	18.8181
KA1	Halodule uninervis	Khor Alkharar	103.5	104.625	1.42015
KA1	Halodule uninervis	Khor Alkharar	104.625	105.75	1.50162	0.122884	-14.9391	10.8807	18.276	29.7402	24.5636	16.5395
KA1	Halodule uninervis	Khor Alkharar	105.75	106.875	1.32083
KA1	Halodule uninervis	Khor Alkharar	106.875	108	1.43828	0.13047	-15.0095	13.6183	20.9978	25.4198	20.6471	19.3169
KA1	Halodule uninervis	Khor Alkharar	108	109.125	1.41007
KA1	Halodule uninervis	Khor Alkharar	109.125	110.25	1.29175	0.137088	-14.7512	17.3659	25.7508	27.2562	17.6172	12.0099
KA1	Halodule uninervis	Khor Alkharar	110.25	111.375	1.47686
KA1	Halodule uninervis	Khor Alkharar	111.375	112.5	1.25749	0.13538	-15.0311	13.2048	21.3407	24.9482	19.54	20.9663
KA1	Halodule uninervis	Khor Alkharar	112.5	113.625	1.29233
KA1	Halodule uninervis	Khor Alkharar	113.625	114.75	1.46391	0.225731	-15.396	14.5557	22.0224	24.8878	19.7167	18.8173
KA1	Halodule uninervis	Khor Alkharar	114.75	115.875	1.41065
KA1	Halodule uninervis	Khor Alkharar	115.875	117	1.49932	0.13354	-15.8656	13.5049	17.5846	22.8967	22.4157	23.5981
KA1	Halodule uninervis	Khor Alkharar	117	118.125	1.33004
KA1	Halodule uninervis	Khor Alkharar	118.125	119.25	1.29578	0.140437	-15.9116	13.655	18.5941	24.6735	22.7169	20.3605
KA1	Halodule uninervis	Khor Alkharar	119.25	120.375	1.46276
KA1	Halodule uninervis	Khor Alkharar	120.375	121.5	1.25202	0.146187	-15.9713	10.7675	19.02	28.1501	24.1043	17.9581
KA1	Halodule uninervis	Khor Alkharar	121.5	122.625	1.35652
KA1	Halodule uninervis	Khor Alkharar	122.625	123.75	1.64931	0.110894	-14.5732	11.4378	15.711	22.6409	24.7191	25.4912
KA1	Halodule uninervis	Khor Alkharar	123.75	124.875	1.37984
KA1	Halodule uninervis	Khor Alkharar	124.875	126	1.11844	0.147626	-14.7689	21.5473	25.2179	22.9004	16.7417	13.5927
KA1	Halodule uninervis	Khor Alkharar	126	127.125	1.42216
KA1	Halodule uninervis	Khor Alkharar	127.125	128.25	1.37783	0.174759	-14.5712	14.6386	18.1621	22.0115	22.2254	22.9625
KA1	Halodule uninervis	Khor Alkharar	128.25	129.375	1.21949
KA1	Halodule uninervis	Khor Alkharar	129.375	130.5	1.27793	0.12297	-15.1426	17.6358	22.4441	21.2555	18.2494	20.4152
KA1	Halodule uninervis	Khor Alkharar	130.5	131.625	1.26526
KA1	Halodule uninervis	Khor Alkharar	131.625	132.75	1.4236	0.247574	-16.6248	21.9902	22.5126	22.2121	17.0569	16.2281
KA1	Halodule uninervis	Khor Alkharar	132.75	133.875	1.4095
KA1	Halodule uninervis	Khor Alkharar	133.875	135	1.17573	0.1432	-15.1172	18.7956	18.7058	19.463	20.0055	23.0301
KA2	Halodule uninervis	Khor Alkharar	0	3.4572	1.01327	0.208966	-14.4436	15.7936	9.37014	13.3573	25.7794	35.6996
KA2	Halodule uninervis	Khor Alkharar	6.9144	10.3716	1.03504	0.241866	-14.8486	28.7756	15.8872	15.7011	19.6023	20.0338
KA2	Halodule uninervis	Khor Alkharar	13.8288	17.286	1.0904	0.253463	-14.7011	23.1667	14.5756	16.608	22.3156	23.3341
KA2	Halodule uninervis	Khor Alkharar	20.7432	24.2004	1.10403	0.22768	-14.8159	29.4469	16.3045	17.1178	19.6375	17.4933
KA2	Halodule uninervis	Khor Alkharar	27.6576	31.1148	1.19651	0.304234	-14.6248	32.2418	19.585	14.7462	14.6383	18.7888
KA2	Halodule uninervis	Khor Alkharar	34.572	38.0292	1.15957	0.350263	-14.4406	24.8626	17.0791	18.1634	19.7295	20.1655
KA2	Halodule uninervis	Khor Alkharar	41.4864	44.9436	1.21673	0.227385	-14.0851	28.926	14.7066	14.186	18.2885	23.8929
KA2	Halodule uninervis	Khor Alkharar	48.4008	51.858	1.17196	0.220831	-13.995	29.3574	14.4459	15.2467	19.9337	21.0162
KA2	Halodule uninervis	Khor Alkharar	55.3152	58.7724	1.14172	0.248243	-14.3911	29.6703	16.4376	17.7238	19.7447	16.4236
KA2	Halodule uninervis	Khor Alkharar	62.2296	65.6868	1.15866	0.210389	-14.3238	29.9054	13.9735	14.7103	19.3736	22.0371
KA2	Halodule uninervis	Khor Alkharar	69.144	72.6012	1.17374	0.222529	-14.0592	26.867	13.1029	13.5451	18.079	28.406
KA2	Halodule uninervis	Khor Alkharar	76.0584	79.5156	1.01366	0.188775	-14.3749	26.0938	14.2153	16.1114	19.6518	23.9278
KA2	Halodule uninervis	Khor Alkharar	82.9728	86.43	1.00728	0.196242	-14.3198	27.0538	17.1055	18.2793	19.539	18.0224
KA2	Halodule uninervis	Khor Alkharar	89.8872	93.3444	1.06149	0.204854	-14.427	25.0044	16.522	18.5434	19.7251	20.2052
KA2	Halodule uninervis	Khor Alkharar	96.8016	100.259	1.19483	0.173556	-14.551	22.91	12.9329	14.4879	21.4051	28.264
KA2	Halodule uninervis	Khor Alkharar	103.716	107.173	1.25722	0.174622	-14.3788	22.3902	18.0441	20.9402	21.4422	17.1833
KA2	Halodule uninervis	Khor Alkharar	110.63	114.088	1.21486	0.182581	-14.5372	27.9592	16.9125	17.4669	18.0184	19.643
KA2	Halodule uninervis	Khor Alkharar	117.545	121.002	1.21722	0.165378	-14.6139	26.1861	17.7894	18.0887	19.1193	18.8164
KA3	Halodule uninervis	Khor Alkharar	0	3.6153	0.706145	0.346949	-13.7228	36.9352	18.1641	12.2644	13.1853	19.451
KA3	Halodule uninervis	Khor Alkharar	7.2306	10.8459	0.925133	0.260475	-14.1265	29.0558	14.3439	12.8478	18.0494	25.7032
KA3	Halodule uninervis	Khor Alkharar	14.4612	18.0765	0.92399	0.250039	-14.9915	37.8808	17.1234	13.5062	14.8973	16.5922
KA3	Halodule uninervis	Khor Alkharar	21.6918	25.3071	1.03442	0.264039	-14.5451	30.0446	14.7278	13.4515	19.8164	21.9596
KA3	Halodule uninervis	Khor Alkharar	28.9224	32.5377	1.00174	0.193015	-14.4996	27.1279	15.9044	15.4584	19.6343	21.875
KA3	Halodule uninervis	Khor Alkharar	36.153	39.7683	0.955417	0.252056	-13.895	34.6517	15.5908	11.9054	16.3756	21.4765
KA3	Halodule uninervis	Khor Alkharar	43.3836	46.9989	0.983406	0.235255	-14.3047	33.5976	16.0691	13.934	17.5975	18.8019
KA4	Halophila stipulacea	Khor Alkharar	0	4.2726	0.67494	0.476552	-13.7792	37.0915	15.3246	11.7125	15.8904	19.9809
KA4	Halophila stipulacea	Khor Alkharar	8.5452	12.8178	0.845086	0.361074	-14.1434	53.1227	21.3134	9.66234	7.93761	7.96405
KA4	Halophila stipulacea	Khor Alkharar	17.0904	21.363	0.66164	0.255484	-14.179	42.5431	17.3351	10.4917	12.7956	16.8345
KA4	Halophila stipulacea	Khor Alkharar	25.6356	29.9082	0.906751	0.246314	-14.0869	43.2811	18.5551	10.9508	12.3342	14.8788
KA4	Halophila stipulacea	Khor Alkharar	34.1808	38.4534	0.825281	0.185531	-14.1335	30.8524	14.6463	11.6642	17.6224	25.2147
KA4	Halophila stipulacea	Khor Alkharar	42.726	46.9986	0.858627	0.242055	-13.507	36.5264	15.8649	11.6682	14.9258	21.0147
KA5	Halophila stipulacea	Khor Alkharar	0	3.1053	0.61258	0.658011	-14.9578	56.8109	19.1549	9.00288	8.85941	6.17194
KA5	Halophila stipulacea	Khor Alkharar	6.2106	9.3159	0.881118	0.595274	-14.6679	50.8583	15.8871	9.9165	11.7607	11.5774
KA5	Halophila stipulacea	Khor Alkharar	12.4212	15.5265	0.834426	0.479778	-14.7708	49.0395	15.0545	8.9341	11.8512	15.1207
KA5	Halophila stipulacea	Khor Alkharar	18.6318	21.7371	1.00522	0.515251	-14.8905	44.5941	14.1425	10.5278	14.0692	16.6664
KA5	Halophila stipulacea	Khor Alkharar	24.8424	27.9477	0.963104	0.307944	-15.3091	37.9391	14.2154	8.69148	14.4247	24.7293
KA5	Halophila stipulacea	Khor Alkharar	31.053	34.1583	0.935175	0.30645	-14.7995	39.4848	11.0606	8.83299	15.0244	25.5973
KA5	Halophila stipulacea	Khor Alkharar	37.2636	40.3689	0.98305	0.272529	-15.3596	39.0987	12.9487	10.68	16.4944	20.7782
KA5	Halophila stipulacea	Khor Alkharar	43.4742	46.5795	0.964802	0.290945	-15.9407	46.6042	14.9703	10.9275	15.4881	12.0099
KA5	Halophila stipulacea	Khor Alkharar	49.6848	52.7901	1.32492	0.240483	-14.9677	39.9931	12.7204	10.4574	16.1374	20.6916
KA5	Halophila stipulacea	Khor Alkharar	55.8954	59.0007	1.03818	0.178919	-15.4754	43.4647	14.1928	12.0713	16.0104	14.261
KA6	Halophila stipulacea	Khor Alkharar	0	3.1764	0.487115	0.606323	-14.9321	58.5205	18.1916	8.96864	9.70142	4.61789
KA6	Halophila stipulacea	Khor Alkharar	6.3528	9.5292	0.557943	0.579352	-14.2779	52.5443	18.4109	9.28071	9.29094	10.4731
KA6	Halophila stipulacea	Khor Alkharar	12.7056	15.882	0.805006	0.592206	-14.6689	62.1915	15.7179	7.17897	7.63805	7.27358
KA6	Halophila stipulacea	Khor Alkharar	19.0584	22.2348	1.02425	0.445233	-14.9806	56.8208	18.252	9.04577	9.06825	6.81324
KA6	Halophila stipulacea	Khor Alkharar	25.4112	28.5876	0.905921	0.293806	-15.7624	38.101	10.7746	9.35327	16.2547	25.5165
KA6	Halophila stipulacea	Khor Alkharar	31.764	34.9404	0.948643	0.287718	-15.4279	33.1103	9.53886	8.5428	18.2824	30.5256
KA6	Halophila stipulacea	Khor Alkharar	38.1168	41.2932	0.98673	0.226265	-15.3042	36.2404	11.5749	9.69406	17.1491	25.3414
KA6	Halophila stipulacea	Khor Alkharar	44.4696	47.646	1.01852	0.211865	-16.9638	34.1921	9.64159	11.2094	19.5616	25.3953
KA6	Halophila stipulacea	Khor Alkharar	50.8224	53.9988	0.943694	0.227118	-15.23	42.8511	14.6975	8.29034	12.8344	21.3266
KA7	Halophila stipulacea	Khor Alkharar	0	1.0333	0.666365	0.511961	-14.1334	48.2033	17.7983	11.9542	12.3865	9.65773
KA7	Halophila stipulacea	Khor Alkharar	1.0333	2.0666	0.62311	0.549722	-14.4738	46.6997	15.2822	9.38618	11.0912	17.5408
KA7	Halophila stipulacea	Khor Alkharar	2.0666	3.0999	0.391168	0.506276	-14.6796	54.0113	8.14016	7.91318	11.7552	18.1802
KA7	Halophila stipulacea	Khor Alkharar	3.0999	4.1332	0.506826	0.492352	-15.2783	45.4237	15.1078	9.74062	11.7547	17.9732
KA7	Halophila stipulacea	Khor Alkharar	4.1332	5.1665	0.828097	0.517736	-14.7736	42.0869	16.1284	10.0496	13.142	18.5932
KA7	Halophila stipulacea	Khor Alkharar	5.1665	6.1998	1.05471	0.50748	-14.7519	45.3688	19.2004	11.5882	11.2889	12.5537
KA7	Halophila stipulacea	Khor Alkharar	6.1998	7.2331	0.905203	0.487403	-14.8389	44.6713	12.7541	9.45968	12.1262	20.9887
KA7	Halophila stipulacea	Khor Alkharar	7.2331	8.2664	1.03591	0.487097	-14.7192	51.9993	18.2611	11.531	10.3972	7.8113
KA7	Halophila stipulacea	Khor Alkharar	8.2664	9.2997	0.757574	0.517817	-14.548	48.3907	17.403	11.2876	10.7762	12.1424
KA7	Halophila stipulacea	Khor Alkharar	9.2997	10.333	0.927143	0.471932	-14.7242	51.8761	15.7927	9.45804	10.782	12.0911
KA7	Halophila stipulacea	Khor Alkharar	10.333	11.3663	0.977293	0.464248	-14.2888	46.1744	17.7488	10.9265	11.6125	13.5379
KA7	Halophila stipulacea	Khor Alkharar	11.3663	12.3996	1.04249	0.42434	-14.8122	46.6031	15.497	11.0993	12.3859	14.4147
KA7	Halophila stipulacea	Khor Alkharar	12.3996	13.4329	0.829038	0.433839	-14.8696	49.1983	17.671	11.7557	11.3651	10.0098
KA7	Halophila stipulacea	Khor Alkharar	13.4329	14.4662	1.04186	0.412202	-14.5263	49.565	16.1173	12.034	11.5675	10.7163
KA7	Halophila stipulacea	Khor Alkharar	14.4662	15.4995	0.825903	0.429333	-15.7198	45.9949	16.8988	10.6841	12.2927	14.1295
KA7	Halophila stipulacea	Khor Alkharar	15.4995	16.5328	1.17225	0.407607	-15.7485	44.1378	14.1077	11.2967	13.5151	16.9428
KA7	Halophila stipulacea	Khor Alkharar	16.5328	17.5661	0.766351	0.379595	-15.5813	49.3635	19.3251	11.5541	9.9581	9.79919
KA7	Halophila stipulacea	Khor Alkharar	17.5661	18.5994	0.956606	0.337406	-15.3993	40.9213	16.7379	13.7774	15.0182	13.5451
KA7	Halophila stipulacea	Khor Alkharar	18.5994	19.6327	0.721843	0.282268	-16.0165	35.0534	15.1496	14.4281	16.587	18.782
KA7	Halophila stipulacea	Khor Alkharar	19.6327	20.666	1.12367	0.322522	-15.7594	51.7517	13.0686	9.94421	13.5161	11.7194
KA7	Halophila stipulacea	Khor Alkharar	20.666	21.6993	0.948457
KA7	Halophila stipulacea	Khor Alkharar	21.6993	22.7326	0.953785	0.311407	-15.8593	37.9045	13.938	12.3947	15.4129	20.3498
KA7	Halophila stipulacea	Khor Alkharar	22.7326	23.7659	0.973218
KA7	Halophila stipulacea	Khor Alkharar	23.7659	24.7992	0.987636	0.283471	-15.9602	39.6071	14.8838	13.158	15.3403	17.0109
KA7	Halophila stipulacea	Khor Alkharar	24.7992	25.8325	0.868217
KA7	Halophila stipulacea	Khor Alkharar	25.8325	26.8658	0.9798	0.314015	-14.7697	48.884	16.0006	12.549	12.1648	10.4016
KA7	Halophila stipulacea	Khor Alkharar	26.8658	27.8991	1.00393
KA7	Halophila stipulacea	Khor Alkharar	27.8991	28.9324	0.904889	0.341471	-14.7746	34.6368	14.3514	14.0798	16.6989	20.2332
KA7	Halophila stipulacea	Khor Alkharar	28.9324	29.9657	0.973532
KA7	Halophila stipulacea	Khor Alkharar	29.9657	30.999	0.75538	0.312293	-14.6024	40.3463	13.0422	9.9441	14.8047	21.8627
KA7	Halophila stipulacea	Khor Alkharar	30.999	32.0323	0.964129
KA7	Halophila stipulacea	Khor Alkharar	32.0323	33.0656	1.04029	0.285563	-14.4105	37.5631	15.763	13.1316	15.3936	18.1488
KA7	Halophila stipulacea	Khor Alkharar	33.0656	34.0989	0.99892
KA7	Halophila stipulacea	Khor Alkharar	34.0989	35.1322	1.0265	0.323139	-14.5292	37.7615	15.7736	14.393	15.3939	16.678
KA7	Halophila stipulacea	Khor Alkharar	35.1322	36.1655	1.02494
KA7	Halophila stipulacea	Khor Alkharar	36.1655	37.1988	0.996099	0.277359	-14.5233	38.3473	13.5489	13.0683	16.2408	18.7948
KA7	Halophila stipulacea	Khor Alkharar	37.1988	38.2321	1.05471
KA7	Halophila stipulacea	Khor Alkharar	38.2321	39.2654	1.09358	0.235257	-14.7034	34.939	15.924	15.8336	17.5042	15.7991
KA7	Halophila stipulacea	Khor Alkharar	39.2654	40.2987	0.986069
KA7	Halophila stipulacea	Khor Alkharar	40.2987	41.332	1.10925	0.279238	-14.2146	39.8635	14.7934	12.6216	15.0005	17.721
KA7	Halophila stipulacea	Khor Alkharar	41.332	42.3653	1.06317
KA7	Halophila stipulacea	Khor Alkharar	42.3653	43.3986	1.15501	0.266443	-14.2917	38.4436	14.0366	11.2778	14.2144	22.0275
KA7	Halophila stipulacea	Khor Alkharar	43.3986	44.4319	1.25907
KA7	Halophila stipulacea	Khor Alkharar	44.4319	45.4652	1.08762	0.288594	-14.7133	37.0683	10.2335	10.5741	17.4143	24.7099
KA7	Halophila stipulacea	Khor Alkharar	45.4652	46.4985	1.18416
KA7	Halophila stipulacea	Khor Alkharar	46.4985	47.5318	0.945322	0.291607	-14.4352	41.6207	13.1337	10.6745	14.664	19.907
KA7	Halophila stipulacea	Khor Alkharar	47.5318	48.5651	1.01804
KA7	Halophila stipulacea	Khor Alkharar	48.5651	49.5984	0.902382	0.357713	-15.1744	46.6264	13.8287	11.3778	13.3845	14.7825
KA7	Halophila stipulacea	Khor Alkharar	49.5984	50.6317	1.00582
KA7	Halophila stipulacea	Khor Alkharar	50.6317	51.665	0.943128	0.258171	-14.5441	39.1276	13.8212	13.0578	16.6088	17.3847
KA7	Halophila stipulacea	Khor Alkharar	51.665	52.6983	1.13182
KA7	Halophila stipulacea	Khor Alkharar	52.6983	53.7316	1.16723	0.248143	-14.074	47.5907	14.7396	9.99301	12.9325	14.7441
KA7	Halophila stipulacea	Khor Alkharar	53.7316	54.7649	0.967263
KA7	Halophila stipulacea	Khor Alkharar	54.7649	55.7982	0.52093	0.334561	-14.2927	51.4317	12.0195	9.83038	13.1936	13.5248
KA7	Halophila stipulacea	Khor Alkharar	55.7982	56.8315	0.668559
KA7	Halophila stipulacea	Khor Alkharar	56.8315	57.8648	1.30233	0.292137	-14.4698	43.7316	14.119	12.7194	15.2644	14.1656
KA7	Halophila stipulacea	Khor Alkharar	57.8648	58.8981	1.19137
KA7	Halophila stipulacea	Khor Alkharar	58.8981	59.9314	1.25719	0.290132	-13.8821	39.117	14.3398	12.0343	15.3151	19.1938
KA7	Halophila stipulacea	Khor Alkharar	59.9314	60.9647	1.36282
KA7	Halophila stipulacea	Khor Alkharar	60.9647	61.998	0.811172	0.206401	-14.5015	34.4855	13.8742	13.4913	18.2258	19.9233
KA8	Halophila stipulacea	Khor Alkharar	0	3.1053	0.645778	0.576164	-14.3822	54.3741	25.6535	10.2592	6.70884	3.00446
KA8	Halophila stipulacea	Khor Alkharar	6.2106	9.3159	0.850159	0.545687	-14.4287	55.9145	20.9985	8.05274	7.2175	7.81677
KA8	Halophila stipulacea	Khor Alkharar	12.4212	15.5265	0.965124	0.485396	-13.8178	58.6276	22.3825	7.96513	5.43449	5.59026
KA8	Halophila stipulacea	Khor Alkharar	18.6318	21.7371	0.80081	0.407075	-13.8336	60.2547	22.7158	9.07693	6.57831	1.37424
KA8	Halophila stipulacea	Khor Alkharar	24.8424	27.9477	0.92165	0.359805	-13.7574	46.4205	17.3177	8.83102	10.301	17.1298
KA8	Halophila stipulacea	Khor Alkharar	31.053	34.1583	0.869233	0.374895	-13.8574	61.5488	23.1994	8.62352	4.92982	1.69849
KA8	Halophila stipulacea	Khor Alkharar	37.2636	40.3689	1.01586	0.338432	-13.5068	56.1574	18.3422	7.15816	7.57726	10.765
KA8	Halophila stipulacea	Khor Alkharar	43.4742	46.5795	1.00756	0.381527	-13.6712	56.5332	19.4759	8.30393	7.36903	8.31788
KA8	Halophila stipulacea	Khor Alkharar	49.6848	52.7901	1.10364	0.365313	-14.2277	59.3345	19.6391	7.89464	7.33097	5.80086
KA8	Halophila stipulacea	Khor Alkharar	55.8954	59.0007	1.45083	0.374215	-13.6752	60.6357	22.0311	6.82186	5.00627	5.5051
KA9	Halophila stipulacea	Khor Alkharar	0	1.1429	1.07882	0.568273	-14.3487	48.6299	21.7037	12.2386	10.2745	7.15331
KA9	Halophila stipulacea	Khor Alkharar	1.1429	2.2858	0.702779	0.604875	-13.4568	49.73	18.6682	11.1729	10.2561	10.1728
KA9	Halophila stipulacea	Khor Alkharar	2.2858	3.4287	0.630517	0.527153	-14.2087	46.5466	18.0107	10.8441	10.4984	14.1002
KA9	Halophila stipulacea	Khor Alkharar	3.4287	4.5716	0.716381	0.539525	-14.0557	53.0564	20.5712	9.7374	8.25636	8.37864
KA9	Halophila stipulacea	Khor Alkharar	4.5716	5.7145	0.639018	0.5159	-14.3358	55.5465	20.3128	9.3782	6.8612	7.90137
KA9	Halophila stipulacea	Khor Alkharar	5.7145	6.8574	0.635618	0.461505	-14.5732	49.4528	17.2666	8.74255	9.4088	15.1293
KA9	Halophila stipulacea	Khor Alkharar	6.8574	8.0003	0.637885	0.41756	-14.4769	53.4084	18.0441	8.53584	9.13034	10.8813
KA9	Halophila stipulacea	Khor Alkharar	8.0003	9.1432	0.843051	0.501026	-14.2335	59.9817	17.8281	8.52499	6.34926	7.31596
KA9	Halophila stipulacea	Khor Alkharar	9.1432	10.2861	0.859487	0.527327	-14.2385	70.6441	18.5187	5.93542	3.32019	1.58153
KA9	Halophila stipulacea	Khor Alkharar	10.2861	11.429	0.606997	0.489324	-14.4629	61.3769	17.7154	7.96361	6.33531	6.60877
KA9	Halophila stipulacea	Khor Alkharar	11.429	12.5719	1.04652	0.508141	-14.2226	67.7716	16.2569	6.30136	5.40028	4.26982
KA9	Halophila stipulacea	Khor Alkharar	12.5719	13.7148	0.958386	0.49906	-14.3646	67.2983	19.1505	6.82608	4.7178	2.00739
KA9	Halophila stipulacea	Khor Alkharar	13.7148	14.8577	0.866005	0.518307	-14.4471	68.0018	18.0652	6.90724	4.71312	2.31266
KA9	Halophila stipulacea	Khor Alkharar	14.8577	16.0006	0.937983	0.53755	-14.4391	71.9428	17.5642	6.55425	3.93879	9.67523e-07
KA9	Halophila stipulacea	Khor Alkharar	16.0006	17.1435	0.680958	0.511764	-14.4361	70.6674	19.2534	6.57335	3.50585	5.374e-07
KA9	Halophila stipulacea	Khor Alkharar	17.1435	18.2864	0.792609	0.483425	-14.603	63.998	19.6267	7.87182	5.74118	2.76222
KA9	Halophila stipulacea	Khor Alkharar	18.2864	19.4293	0.665656	0.535718	-14.6159	71.3278	20.4225	8.24975	1.28499e-07	0
KA9	Halophila stipulacea	Khor Alkharar	19.4293	20.5722	0.761154	0.48503	-14.6914	70.2287	21.1549	6.05327	2.56316	1.82864e-07
KA9	Halophila stipulacea	Khor Alkharar	20.5722	21.7151	0.871389	0.492983	-14.6606	63.3505	18.2514	8.37757	6.80951	3.21099
KA9	Halophila stipulacea	Khor Alkharar	21.7151	22.858	0.809896	0.512762	-14.2087	68.5587	21.8503	8.03909	1.55194	0
KA9	Halophila stipulacea	Khor Alkharar	22.858	24.0009	0.733383
KA9	Halophila stipulacea	Khor Alkharar	24.0009	25.1438	0.904261	0.467121	-14.0359	63.7007	22.0286	7.67764	4.69359	1.89954
KA9	Halophila stipulacea	Khor Alkharar	25.1438	26.2867	0.765689
KA9	Halophila stipulacea	Khor Alkharar	26.2867	27.4296	0.841351	0.432042	-14.5623	64.3603	21.3544	7.39671	4.95786	1.93067
KA9	Halophila stipulacea	Khor Alkharar	27.4296	28.5725	0.871955
KA9	Halophila stipulacea	Khor Alkharar	28.5725	29.7154	0.901427	0.409314	-14.1223	58.978	20.8891	8.72427	6.43166	4.97695
KA9	Halophila stipulacea	Khor Alkharar	29.7154	30.8583	0.784392
KA9	Halophila stipulacea	Khor Alkharar	30.8583	32.0012	0.96292	0.397456	-14.1799	54.8392	21.3723	9.90292	7.53755	6.34805
KA9	Halophila stipulacea	Khor Alkharar	32.0012	33.1441	0.960653
KA9	Halophila stipulacea	Khor Alkharar	33.1441	34.287	0.994942	0.384523	-14.2335	60.1466	21.4075	9.2974	6.39275	2.75577
KA9	Halophila stipulacea	Khor Alkharar	34.287	35.4299	0.895192
KA9	Halophila stipulacea	Khor Alkharar	35.4299	36.5728	0.921547	0.419439	-14.31	61.7407	21.4375	7.81336	4.89251	4.11594
KA9	Halophila stipulacea	Khor Alkharar	36.5728	37.7157	0.92013
KA9	Halophila stipulacea	Khor Alkharar	37.7157	38.8586	0.810462	0.381427	-14.0796	57.517	20.6743	8.96674	6.99055	5.85136
KA9	Halophila stipulacea	Khor Alkharar	38.8586	40.0015	0.778724
KA9	Halophila stipulacea	Khor Alkharar	40.0015	41.1444	0.797427	0.37514	-14.5871	62.1662	20.4688	9.10852	5.87936	2.37715
KA9	Halophila stipulacea	Khor Alkharar	41.1444	42.2873	0.703912
KA9	Halophila stipulacea	Khor Alkharar	42.2873	43.4302	0.864871	0.343078	-14.2166	57.2252	21.1735	9.73496	6.67927	5.18715
KA9	Halophila stipulacea	Khor Alkharar	43.4302	44.5731	0.913329
KA9	Halophila stipulacea	Khor Alkharar	44.5731	45.716	0.808195	0.370279	-14.0518	60.9184	21.7783	9.18256	5.86273	2.25797
KA9	Halophila stipulacea	Khor Alkharar	45.716	46.8589	0.830299
KA9	Halophila stipulacea	Khor Alkharar	46.8589	48.0018	0.931465	0.35262	-14.3636	57.2972	22.8489	9.63363	5.98946	4.23078
KA9	Halophila stipulacea	Khor Alkharar	48.0018	49.1447	0.994942
KA9	Halophila stipulacea	Khor Alkharar	49.1447	50.2876	1.05077	0.343542	-13.9413	60.5335	21.3362	8.48852	6.3683	3.27353
KA9	Halophila stipulacea	Khor Alkharar	50.2876	51.4305	0.722615
KA9	Halophila stipulacea	Khor Alkharar	51.4305	52.5734	0.9445	0.379004	-14.1451	59.9577	20.8212	8.92245	7.09472	3.20389
KA9	Halophila stipulacea	Khor Alkharar	52.5734	53.7163	1.05984
KA9	Halophila stipulacea	Khor Alkharar	53.7163	54.8592	0.890942	0.333461	-13.9524	57.2186	20.841	9.27829	6.93012	5.73196
KA9	Halophila stipulacea	Khor Alkharar	54.8592	56.0021	1.16525
KA9	Halophila stipulacea	Khor Alkharar	56.0021	57.145	0.765405	0.371836	-13.7101	61.7474	20.3162	8.44362	6.38662	3.10614
KA9	Halophila stipulacea	Khor Alkharar	57.145	58.2879	1.07032
KA9	Halophila stipulacea	Khor Alkharar	58.2879	59.4308	1.09752	0.355156	-13.3446	60.2793	21.3049	8.82515	6.39851	3.19209
KA9	Halophila stipulacea	Khor Alkharar	59.4308	60.5737	1.18169
KA9	Halophila stipulacea	Khor Alkharar	60.5737	61.7166	0.990974	0.367622	-13.7697	55.2379	19.9113	8.28755	7.26472	9.29845
KA9	Halophila stipulacea	Khor Alkharar	61.7166	62.8595	0.873939
KA9	Halophila stipulacea	Khor Alkharar	62.8595	64.0024	0.796577	0.388216	-13.9653	63.896	18.427	7.4546	6.7847	3.43774
KA10	Halodule uninervis	Khor Alkharar	0	3.1764	0.636334	0.6445	-13.8653	64.485	24.5175	10.9049	0.092522	0
KA10	Halodule uninervis	Khor Alkharar	6.3528	9.5292	0.810993	0.481608	-13.899	51.3341	17.9251	9.71251	9.78976	11.2386
KA10	Halodule uninervis	Khor Alkharar	12.7056	15.882	0.9645	0.560385	-14.0673	56.6206	23.0247	9.19098	6.70672	4.45701
KA10	Halodule uninervis	Khor Alkharar	19.0584	22.2348	0.725736	0.430452	-14.3	63.5683	22.8598	7.87468	4.95059	0.746651
KA10	Halodule uninervis	Khor Alkharar	25.4112	28.5876	0.97226	0.392213	-14.2198	63.6997	21.5793	7.21597	5.20067	2.30436
KA10	Halodule uninervis	Khor Alkharar	31.764	34.9404	1.11219	0.397288	-14.0287	60.4539	20.8123	7.59004	7.60817	3.53561
KA10	Halodule uninervis	Khor Alkharar	38.1168	41.2932	1.07354	0.356494	-13.9099	65.8692	19.1617	7.43642	5.16841	2.36422
KA10	Halodule uninervis	Khor Alkharar	44.4696	47.646	1.03482	0.355497	-14.0911	62.7878	19.1695	7.92502	6.57453	3.54307
KA10	Halodule uninervis	Khor Alkharar	50.8224	53.9988	1.08705	0.359091	-13.9118	64.6987	20.251	7.63197	5.66713	1.75113
